# Supplementary material for: Postnatal epigenetic differences in calves following transient fetal infection with bovine viral diarrhea virus
Source: BMC Genomics. 2025 May 2;26:441. doi: 10.1186/s12864-025-11562-5 (PMC12049026; doi:10.1186/s12864-025-11562-5)
Supplement: Supplementary file 3 — Supplementary Material 3. [file 12864_2025_11562_MOESM3_ESM.xlsx]

## Sheet: S File 1 d0TI vs 4moTI - DMS
					TI.birth					TI.4mo
Gene Symbol	Gene Name	REFSEQ	ENTREZID	chr	start	strand	pvalue	qvalue	meth.diff	start	strand	pvalue	qvalue	meth.diff
ABR	ABR activator of RhoGEF and GTPase	XM_005220107	515556	chr19	21763741	-	4.42e-09	1.97e-06	26.0989	21849330	+	8.49e-07	5.98e-05	29.7326
ADAMTS4	ADAM metallopeptidase with thrombospondin type 1 motif 4	NM_181667	286806	chr3	8304386	+	6.6e-09	2.61e-06	28.5818	8304386	+	1.83e-15	5.13e-12	36.4827
ADGRB1	adhesion G protein-coupled receptor B1	NM_001191541	524070	chr14	1886293	+	3e-11	4.41e-08	-29.4988	1815057	+	3.02e-08	5.09e-06	-38.1755
ADM2	adrenomedullin 2	XR_807076	618896	chr5	119789393	-	2.87e-11	4.27e-08	-25.5212	119743087	+	1.43e-07	1.62e-05	-26.5177
AGPAT4	1-acylglycerol-3-phosphate O-acyltransferase 4	XM_024996474	507456	chr9	96788503	+	6.05e-07	6.58e-05	30.1905	96860619	+	5.14e-07	4.16e-05	26.6545
AIRN	antisense IGF2R RNA noncoding	NR_104052	100874525	chr9	96222082	-	1.3e-09	7.81e-07	-31.6071	96262622	+	2.67e-09	8.03e-07	-31.5553
AKAP17B	A-kinase anchoring protein 17B	XM_002699478	536148	chrX	3663429	-	1.64e-11	2.78e-08	-28.2917	3662838	+	9.01e-08	1.15e-05	-25.085
AP1B1	adaptor related protein complex 1 subunit beta 1	XM_005218043	506192	chr17	68662726	+	4.54e-07	5.41e-05	25.1238	68626553	+	9.49e-11	5.76e-08	31.6962
AP2A2	adaptor related protein complex 2 subunit alpha 2	NM_001075702	515216	chr29	50479580	+	6.18e-09	2.49e-06	30.5621	50479697	+	5.7e-07	4.48e-05	25.706
ATP12A	ATPase H+/K+ transporting non-gastric alpha2 subunit	XM_002691870	530703	chr12	36747583	-	6.37e-06	0.000333479	-26.0072	36721046	+	1.37e-05	0.000430599	-27.255
BCOR	BCL6 corepressor	XM_005228296	784529	chrX	103392816	+	2.05e-14	1.2e-10	29.9304	103335031	+	2.02e-12	2.32e-09	31.5577
BEST2	bestrophin 2	XM_024994878	529463	chr7	12762390	+	6.97e-10	4.89e-07	-33.3936	12762390	+	6.27e-08	8.78e-06	-31.5291
BOK	BCL2 family apoptosis regulator BOK	NM_001098868	504851	chr3	120662377	+	5.31e-08	1.18e-05	-28.6392	120664256	+	1.15e-08	2.45e-06	-26.1707
C15H11orf91	chromosome 15 C11orf91 homolog	NM_001110185	781657	chr15	64297835	-	3.78e-08	9.2e-06	28.525	64297517	+	1.72e-15	4.85e-12	30.3829
C21H14orf132	chromosome 21 C14orf132 homolog	XR_003031392	617871	chr21	60915172	+	1.67e-08	5.13e-06	-29.3379	60917827	+	5.44e-19	3.15e-15	-43.9614
C21H14orf180	chromosome 21 C14orf180 homolog	NM_001205388	615365	chr21	69066765	-	2.04e-11	3.31e-08	-36.9445	69062063	+	1.41e-07	1.61e-05	-29.6053
CA5A	carbonic anhydrase 5A	NM_001192409	515359	chr18	13357936	-	5.79e-10	4.25e-07	27.8303	13358437	+	1.18e-06	7.59e-05	25.1033
CADPS	calcium dependent secretion activator	NM_001076020	534328	chr22	38517843	+	5.29e-08	1.17e-05	25.8709	38432221	+	9.97e-07	6.7e-05	28.75
CARD11	caspase recruitment domain family member 11	XM_005225106	515377	chr25	40406287	-	1.49e-09	8.64e-07	-29.3803	40508868	+	5.27e-15	1.32e-11	-42.2374
CBFA2T3	CBFA2/RUNX1 partner transcriptional co-repressor 3	XM_005218773	523815	chr18	14101481	-	2.03e-05	0.000726985	26.024	14099205	+	2e-08	3.74e-06	25.5968
CBR4	carbonyl reductase 4	NM_001083717	533020	chr8	1156076	+	2.66e-08	7.12e-06	-28.1371	1179213	+	1.04e-23	1.49e-19	-33.4621
CCDC160	coiled-coil domain containing 160	XM_024988277	767883	chrX	18020674	-	1.38e-06	0.000117425	29.932	18004551	+	1.91e-11	1.53e-08	32.398
CDH23	cadherin related 23	XM_024986801	784716	chr28	27956139	+	8.41e-08	1.64e-05	-31.7613	27956131	+	1.39e-08	2.83e-06	-26.3389
CDYL	chromodomain Y like	XM_024983680	539013	chr23	49765223	+	5.96e-09	2.42e-06	25.1667	49656040	+	4.5e-42	4.94e-37	60.2484
CELA3B	chymotrypsin-like elastase family, member 3B	NM_001166518	281752	chr2	130819125	+	5.06e-05	0.00133338	27.3335	130819135	+	2.66e-07	2.57e-05	25.9243
CFAP46	cilia and flagella associated protein 46	XM_024986028	104968408	chr26	50850937	-	1.27e-11	2.26e-08	-32.7966	50851652	+	5.77e-08	8.27e-06	-31.2115
CLEC19A	C-type lectin domain containing 19A	XM_002698014	100139157	chr25	16671297	+	1.81e-10	1.75e-07	-31.2763	16674324	+	8.4e-17	3.15e-13	-25.4335
COL11A2	collagen type XI alpha 2 chain	NM_001046199	515435	chr23	7354478	-	1.45e-13	6.05e-10	-28.4321	7365752	+	7.42e-06	0.000280829	-27.0149
COL4A1	collagen type IV alpha 1 chain	NM_001166511	282191	chr12	84912895	+	1.76e-07	2.79e-05	25.5773	84889402	+	8.73e-07	6.09e-05	30.5066
CRYBB3	crystallin beta B3	XM_005218024	282206	chr17	65223312	+	2.43e-12	5.89e-09	-26.1643	65223457	+	4.83e-16	1.55e-12	-30.0372
DAB2IP	DAB2 interacting protein	XM_024999095	541268	chr11	92534986	+	3.38e-06	0.0002173	26.1268	92637427	+	3.26e-08	5.39e-06	29.3287
DCDC2C	doublecortin domain containing 2C	XM_024996372	100139500	chr8	110866889	-	3.55e-05	0.00105443	26.7361	110936422	+	8.77e-08	1.12e-05	29.5572
DDX1	DEAD-box helicase 1	NM_001075468	510816	chr11	82707058	+	4.14e-10	3.32e-07	37.5761	82657676	+	5.29e-07	4.24e-05	26.3919
DZIP1	DAZ interacting zinc finger protein 1	NM_001110066	506546	chr12	73059260	+	2.06e-08	5.93e-06	-32.0154	73059296	+	7.33e-06	0.000278315	-25.3238
EIPR1	EARP complex and GARP complex interacting protein 1	XM_024995925	613935	chr8	111107101	-	1.69e-08	5.18e-06	28.3327	111107081	+	3.95e-08	6.22e-06	32.33
ELFN1	extracellular leucine rich repeat and fibronectin type III domain containing 1	XM_005225229	618774	chr25	41315185	-	4.5e-09	1.99e-06	-30.317	41298844	+	3.85e-08	6.1e-06	-26.1712
FAM241B	family with sequence similarity 241 member B	NM_001098923	510161	chr28	25969002	+	1.43e-09	8.38e-07	28.8705	25961496	+	1.45e-07	1.64e-05	31.5226
FBXL18	F-box and leucine rich repeat protein 18	XM_002698160	789838	chr25	38835295	-	1.33e-05	0.000548217	-26.1538	38832809	+	2.09e-08	3.87e-06	-28.787
FCN1	ficolin 1	NM_001010996	497016	chr11	105399285	-	1.4e-07	2.37e-05	25.2988	105446624	+	6.93e-13	9.4e-10	28.1553
GGT5	gamma-glutamyltransferase 5	XM_005218274	787326	chr17	71461231	+	3.19e-10	2.72e-07	26.2402	71458891	+	1.77e-11	1.45e-08	36.2573
GJD4	gap junction protein delta 4	XM_002692074	522234	chr13	26759806	+	2.79e-08	7.38e-06	30.5211	26759673	+	7.75e-08	1.03e-05	26.1885
GPR50	G protein-coupled receptor 50	XM_002699646	530065	chrX	33716146	+	3.08e-12	7.18e-09	-28.5224	33715510	+	1.17e-07	1.4e-05	-29.7739
GRB10	growth factor receptor bound protein 10	XM_024990509	407210	chr4	5291578	-	4.69e-06	0.000270524	-25.7576	5145739	+	3.64e-22	3.92e-18	-53.9498
H19	H19, imprinted maternally expressed transcript (non-protein coding)	NR_003958	100126192	chr29	49489507	-	4.16e-11	5.67e-08	-34.1389	49512338	+	1.36e-09	4.77e-07	-26.1292
HORMAD2	HORMA domain containing 2	NM_001078143	777596	chr17	69132087	-	6.42e-07	6.86e-05	26.4062	69209587	+	9.18e-06	0.00032618	27.1226
HS6ST1	heparan sulfate 6-O-sulfotransferase 1	NM_001192491	518563	chr2	4253174	-	1.38e-07	2.34e-05	-25.1334	4191855	+	2.93e-08	4.97e-06	-31.7769
ICOSLG	inducible T cell costimulator ligand	XM_005202043	507857	chr1	144213092	+	2.28e-06	0.000165838	-25.1447	144220188	+	2.61e-09	7.9e-07	-26.7555
IGLON5	IgLON family member 5	NM_001206875	786369	chr18	57405196	-	2.51e-11	3.84e-08	-30.252	57397133	+	4.98e-05	0.00105886	-25.3735
IGSF9B	immunoglobulin superfamily member 9B	XM_024987417	517432	chr29	33107901	+	1.25e-08	4.16e-06	-27.4165	33136154	+	6.72e-07	5.05e-05	-31.5595
IL22	interleukin 22	NM_001098379	507778	chr5	45519133	+	5.98e-15	4.04e-11	26.2195	45531334	+	1.19e-56	5.87e-51	72.1951
IL9R	interleukin 9 receptor	XM_010800794	618294	chr25	108811	-	5.05e-12	1.07e-08	36.5856	108606	+	1.34e-06	8.32e-05	25.5172
INSIG1	insulin induced gene 1	XM_024990620	511899	chr4	117124588	-	2.83e-09	1.42e-06	31.2916	117124736	+	9.05e-13	1.18e-09	35.2763
IRF4	interferon regulatory factor 4	NM_001206162	506141	chr23	52186903	-	2.35e-12	5.77e-09	-33.4579	52187343	+	4.92e-07	4.03e-05	-31.4667
IRX3	iroquois homeobox 3	XM_024978463	540417	chr18	22635255	-	1.31e-05	0.000544076	25.1031	22838815	+	7.56e-06	0.000284783	29.1486
ITGB5	integrin subunit beta 5	NM_174679	282564	chr1	69293539	-	1.6e-05	0.000619	-25.4131	69293538	+	6.51e-08	9.02e-06	-31.1818
KAZN	kazrin, periplakin interacting protein	XM_024976845	100298347	chr16	52491552	-	3.64e-08	8.95e-06	-26.0259	52490681	+	2.81e-18	1.43e-14	-37.2871
KCNA1	potassium voltage-gated channel subfamily A member 1	XM_005207204	538703	chr5	105270381	+	7.94e-06	0.000386314	25.8509	105270237	+	3.25e-06	0.000157147	27.2607
KIAA0232	KIAA0232	XM_005208355	514704	chr6	113367655	+	3.42e-10	2.87e-07	-25.1969	113361054	+	1.94e-13	3.1e-10	-27.0121
KLF13	KLF transcription factor 13	NM_001083533	789710	chr21	27703078	+	2.41e-08	6.65e-06	-28.4668	27653121	+	6.32e-09	1.55e-06	-31.9257
LIF	LIF interleukin 6 family cytokine	NM_173931	280840	chr17	69267758	-	5.9e-09	2.41e-06	25.9968	69233452	+	4.03e-13	5.86e-10	30.2529
LOC100847454	uncharacterized LOC100847454	XR_807889	100847454	chr7	53492061	+	8.11e-22	2.19e-17	-40	53492050	+	4.93e-09	1.28e-06	-34.7164
LOC100850437	uncharacterized LOC100850437	XR_003032831	100850437	chr26	50760548	-	1.25e-06	0.000109508	-29.6296	50760128	+	2.43e-11	1.86e-08	-36.154
LOC101902125	interferon lambda-4-like	XM_005219127	101902125	chr18	48964346	-	2.33e-13	8.84e-10	-37.4655	48964628	+	3.51e-06	0.000165761	-25.1435
LOC101902551	uncharacterized LOC101902551	XR_239714	101902551	chr23	48341168	-	3.82e-22	1.18e-17	-63.0134	48273957	+	5.66e-12	5.51e-09	-33.7893
LOC101903290	uncharacterized LOC101903290	XR_003032429	101903290	chr24	2251246	-	1.23e-12	3.45e-09	30.4128	2307071	+	1.99e-08	3.73e-06	27.5834
LOC101903540	uncharacterized LOC101903540	XR_003035656	101903540	chr7	60711634	-	5.82e-10	4.27e-07	28.3706	60711438	+	3.06e-07	2.84e-05	28.2548
LOC101904012	uncharacterized LOC101904012	XR_003030798	101904012	chr19	20864474	+	6.11e-11	7.67e-08	-32.7923	20864541	+	1.08e-07	1.32e-05	-26.7816
LOC101904351	uncharacterized LOC101904351	XR_001500764	101904351	chr8	2211608	+	5.33e-07	6.04e-05	-27.1271	2122465	+	3.73e-08	5.98e-06	-29.4658
LOC101905635	uncharacterized LOC101905635	XR_003037904	101905635	chr13	76817812	+	1.04e-08	3.63e-06	31.5059	76739087	+	1.69e-07	1.84e-05	26.4561
LOC101907174	uncharacterized LOC101907174	XR_237996	101907174	chr17	4347007	-	4.42e-06	0.00026016	25.0972	4347014	+	8.49e-13	1.12e-09	31.7391
LOC101907523	uncharacterized LOC101907523	XR_238858	101907523	chr19	58542368	+	4.64e-06	0.000268668	-29.31	58464935	+	3.65e-12	3.8e-09	-33.1402
LOC104972309	uncharacterized LOC104972309	XR_003034483	104972309	chr4	119740767	+	5.57e-07	6.23e-05	-26.8311	119740685	+	7.44e-09	1.75e-06	-35.1211
LOC104972737	uncharacterized LOC104972737	XR_003035126	104972737	chr6	57429643	+	1.54e-08	4.83e-06	-26.8718	57429723	+	1.23e-09	4.43e-07	-35.5578
LOC104972780	collagen alpha-1(I) chain-like	XM_010806389	104972780	chr6	116934703	-	2.67e-08	7.14e-06	-25.4789	116972435	+	4.98e-06	0.000212033	-25.9665
LOC104972797	uncharacterized LOC104972797	XR_003029636	104972797	chr16	80143638	+	8.17e-07	8.1e-05	27.659	80142145	+	1.39e-07	1.59e-05	27.2753
LOC104973503	uncharacterized LOC104973503	XR_001501439	104973503	chr11	103311447	-	2.97e-05	0.000937116	-25.8873	103311446	+	1.85e-08	3.52e-06	-25.3138
LOC104974749	uncharacterized LOC104974749	XR_003030302	104974749	chr18	11524061	-	6.47e-13	2.03e-09	-26.853	11511234	+	7.14e-06	0.000273328	-25.3962
LOC104975027	uncharacterized LOC104975027	XM_024980788	104975027	chr19	28592263	+	3.36e-07	4.39e-05	31.467	28587825	+	5.22e-07	4.21e-05	27.6435
LOC104975814	uncharacterized LOC104975814	XR_003032405	104975814	chr24	61327953	-	6.7e-10	4.74e-07	-25.9723	61427982	+	4.33e-07	3.67e-05	-26.0165
LOC104975928	uncharacterized LOC104975928	XR_001495148	104975928	chr25	41593428	+	2.79e-07	3.86e-05	-26.3333	41585628	+	2.17e-09	6.87e-07	-28.4873
LOC107131481	uncharacterized LOC107131481	XR_001494261	107131481	chr18	65444053	-	3.83e-08	9.3e-06	32.0562	65419568	+	7.75e-11	4.9e-08	32.5145
LOC107131747	ferritin light chain-like	XM_024983907	107131747	chr23	42006210	-	4.71e-08	1.08e-05	35.8263	41831104	+	0.000161651	0.00237574	26.9358
LOC107132220	uncharacterized LOC107132220	XR_001501653	107132220	chr1	145552975	-	2.41e-18	3.67e-14	-33.5	145612795	+	9.69e-15	2.28e-11	-34.9005
LOC107132358	uncharacterized LOC107132358	XR_001498506	107132358	chr3	117877280	+	2.02e-07	3.08e-05	-27.1788	117879845	+	1.16e-10	6.69e-08	-37.9032
LOC112441655	60S ribosomal protein L39	XM_024975911	112441655	chr15	75663598	+	1.95e-05	0.00070664	-25.0739	75659729	+	3.18e-08	5.29e-06	-26.7086
LOC112442190	uncharacterized LOC112442190	XR_003030204	112442190	chr18	6037779	-	9.33e-12	1.78e-08	-37.5042	5798091	+	1.86e-07	1.97e-05	-35.4433
LOC112442265	uncharacterized LOC112442265	XR_003030301	112442265	chr18	11364765	+	1.79e-08	5.38e-06	26.4114	11337073	+	4.35e-08	6.69e-06	27.1617
LOC112442408	translation initiation factor IF-2-like	XM_024979469	112442408	chr18	59225925	+	1.36e-271	1.8e-265	55.6105	59225925	+	2.12e-34	1.1e-29	29.175
LOC112442596	uncharacterized LOC112442596	XR_003030761	112442596	chr19	8580289	+	7.92e-17	8.89e-13	-29.0541	8568538	+	1.19e-17	5.44e-14	-26.7983
LOC112442722	uncharacterized LOC112442722	XR_003031007	112442722	chr19	56370602	+	1.91e-08	5.63e-06	-36.3394	56374998	+	1.03e-06	6.86e-05	-29.1228
LOC112442754	translation initiation factor IF-2-like	XM_024981164	112442754	chr19	57718535	+	2.92e-12	6.89e-09	35.6346	57690828	+	5.14e-08	7.6e-06	26.0087
LOC112442835	small nucleolar RNA SNORA11	XR_003031125	112442835	chr19	54213535	-	1.27e-10	1.35e-07	41.2056	54238680	+	0.000107706	0.00179961	25.2456
LOC112443057	U6 spliceosomal RNA	XR_003031332	112443057	chr20	54370535	-	4.88e-08	1.11e-05	27.3578	54891047	+	7.48e-11	4.77e-08	35.973
LOC112443130	uncharacterized LOC112443130	XM_024981997	112443130	chr21	14243087	-	9.29e-10	6.08e-07	-25.031	14243086	+	2.53e-11	1.93e-08	-26.534
LOC112443372	U6 spliceosomal RNA	XR_003031703	112443372	chr21	2893947	-	1.08e-10	1.19e-07	-29.7274	2904685	+	3.06e-12	3.29e-09	-31.2456
LOC112443471	uncharacterized LOC112443471	XR_003031854	112443471	chr2	134240886	-	9.79e-05	0.00205911	-25.7434	134368141	+	1.35e-14	3.04e-11	-40.9763
LOC112443802	uncharacterized LOC112443802	XR_003032198	112443802	chr23	48425691	+	1.55e-05	0.000607292	-25.0608	48425679	+	2.82e-09	8.33e-07	-25.332
LOC112444297	uncharacterized LOC112444297	XR_003032600	112444297	chr25	4562679	-	8.36e-16	7.29e-12	37.8704	4758265	+	1.04e-08	2.26e-06	31.3055
LOC112444335	uncharacterized LOC112444335	XR_003032661	112444335	chr25	41354503	+	1.03e-15	8.74e-12	-31.4465	41367143	+	1.3e-06	8.16e-05	-28.7969
LOC112444509	uncharacterized LOC112444509	XR_003032839	112444509	chr26	44243626	+	4.11e-10	3.3e-07	-32.4874	44217434	+	5.67e-14	1.05e-10	-55.0464
LOC112444623	uncharacterized LOC112444623	XR_003032985	112444623	chr27	44914572	-	1.27e-06	0.000110511	-25.0958	44829606	+	7.88e-07	5.65e-05	-28.2744
LOC112444671	small nucleolar RNA SNORA70	XR_003033038	112444671	chr27	36063207	-	1.05e-06	9.67e-05	-28.132	36169120	+	1e-06	6.72e-05	-25.7789
LOC112444897	uncharacterized LOC112444897	XM_024987534	112444897	chr29	48939149	-	2.02e-06	0.000152788	-26.3068	48849069	+	4.1e-07	3.53e-05	-36.219
LOC112444901	uncharacterized LOC112444901	XR_003033295	112444901	chr29	46735705	-	4.15e-11	5.67e-08	28.1481	46649573	+	1.24e-11	1.07e-08	35.7426
LOC112446782	uncharacterized LOC112446782	XR_003034893	112446782	chr5	115421856	+	3.22e-06	0.000210042	28.2954	115432880	+	5.18e-16	1.64e-12	36.339
LOC112447087	bisphosphoglycerate mutase	XM_024993584	112447087	chr6	79129815	+	1.47e-07	2.46e-05	-29.2505	79129815	+	9.37e-09	2.09e-06	-26.3805
LOC112447896	5S ribosomal RNA	XR_003036168	112447896	chr8	73838932	-	6.41e-16	5.7e-12	-46.649	73838931	+	1.15e-10	6.65e-08	-34.6657
LOC112448859	uncharacterized LOC112448859	XR_003037326	112448859	chr11	104747651	-	1.1e-06	0.00010042	-26.3767	104753058	+	3.24e-06	0.000156715	-28.7778
LOC112449058	uncharacterized LOC112449058	XR_003037535	112449058	chr12	35114682	-	2.71e-09	1.37e-06	31.6434	35114681	+	4.22e-08	6.53e-06	26.0721
LOC112449324	uncharacterized LOC112449324	XR_003037868	112449324	chr13	61955423	-	1.54e-10	1.57e-07	-33.9533	61965764	+	1.71e-10	9.14e-08	-31.3299
LOC112449345	uncharacterized LOC112449345	XR_003037910	112449345	chr13	78065676	-	1.57e-12	4.2e-09	37.7901	78060150	+	1.11e-08	2.39e-06	26.5097
LOC112449569	uncharacterized LOC112449569	XR_003038156	112449569	chr14	2433386	-	3.02e-07	4.08e-05	-26.3262	2468495	+	1.6e-08	3.16e-06	-28.0325
LOC112449591	uncharacterized LOC112449591	XR_003038181	112449591	chr14	1995491	+	1.08e-08	3.73e-06	-26.1455	2046284	+	1.18e-12	1.47e-09	-30.9807
LOC112449642	U6 spliceosomal RNA	XR_003038240	112449642	chr14	81600071	-	3.63e-25	1.92e-20	-50.9193	81575019	+	3.12e-12	3.34e-09	-26.1672
LOC530472	relaxin-3 receptor 1	XR_003031416	530472	chr21	30227720	+	8.62e-13	2.56e-09	-32.75	30226066	+	5.14e-05	0.0010827	-25.1375
LOC531175	palmitoyltransferase ZDHHC3	XR_003034925	531175	chr5	119082829	+	1.84e-07	2.89e-05	-26.5703	119144748	+	3.94e-07	3.42e-05	-31.1291
LOC617224	probable palmitoyltransferase ZDHHC11B	XM_024981564	617224	chr20	71423152	+	4.6e-07	5.45e-05	-30.7813	71423204	+	4e-09	1.09e-06	-26.8927
LOC784458	tubulin alpha chain-like	XM_025001904	784458	chr14	80450419	-	7.95e-21	1.82e-16	-46.7873	80280788	+	2.51e-09	7.7e-07	-32.7143
LOC786808	T cell receptor alpha variable 14/delta variable 4	XM_010809066	786808	chr10	25126609	-	1.23e-10	1.32e-07	-31.8354	25126608	+	4.29e-38	3.86e-33	-59.7007
LY86	lymphocyte antigen 86	NM_001083761	613856	chr23	48566857	-	4.45e-22	1.31e-17	47.6522	48558888	+	1.33e-15	3.84e-12	40.5241
MAD1L1	mitotic arrest deficient 1 like 1	XM_024984867	517837	chr25	41012416	-	1.12e-05	0.000488165	-25.1876	41110996	+	2.66e-07	2.57e-05	-30.4688
MAN1C1	mannosidase alpha class 1C member 1	XM_002685706	615012	chr2	127425792	-	4.12e-07	5.06e-05	-28.1056	127425843	+	3.98e-09	1.09e-06	-27.6196
MAPK1	mitogen-activated protein kinase 1	NM_175793	327672	chr17	71997659	-	2.31e-10	2.13e-07	-30.3719	71987910	+	2.19e-05	0.000600761	-25.2673
METTL6	methyltransferase 6, methylcytidine	XM_010801760	535332	chr1	152482872	-	5.93e-06	0.000317734	-25.1818	152483330	+	5.33e-07	4.26e-05	-26.1926
MICALL2	MICAL like 2	XM_024984767	510644	chr25	41475063	+	3.33e-08	8.39e-06	-30.5212	41462671	+	1.94e-05	0.000552475	-26.0576
MIF	macrophage migration inhibitory factor	NM_001033608	280858	chr17	71300529	+	2.5e-07	3.57e-05	31.2217	71291637	+	1.02e-14	2.38e-11	27.4913
MIR135B	microRNA mir-135b	NR_030860	100313451	chr16	3191727	-	6.28e-08	1.33e-05	32.3823	3214530	+	4.94e-15	1.24e-11	32.4561
MIR149	microRNA mir-149	NR_107719	102465117	chr3	119875325	-	1.02e-05	0.000457424	-26.8952	119884656	+	1.84e-13	2.97e-10	-34.7518
MIR2386	microRNA mir-2386	NR_031249	100313183	chr25	29227320	+	9.21e-12	1.77e-08	35.0572	29227320	+	6.04e-09	1.49e-06	25.9091
MIR2409	microRNA mir-2409	NR_030847	100313197	chr29	50447609	+	1.08e-09	6.81e-07	-26.8323	50449941	+	2.96e-12	3.22e-09	-27.1132
MIR2414	microRNA mir-2414	NR_031310	100313201	chr3	101720207	-	2.13e-13	8.21e-10	-29.3398	101720130	+	2.77e-11	2.08e-08	-26.0493
MIR378D	microRNA mir-378d	NR_129532	104797531	chr19	8356238	-	7.8e-08	1.55e-05	-28.8246	8361662	+	1.28e-09	4.56e-07	-33.4441
MIR483	microRNA mir-483	NR_031155	100313053	chr29	49426573	-	1.79e-10	1.75e-07	27.3355	49431755	+	1.04e-05	0.000356358	25.7547
MRGPRG	MAS related GPR family member G	XM_024987511	618771	chr29	48408497	-	5.99e-07	6.54e-05	-25.0362	48408488	+	2.27e-09	7.13e-07	-29.5357
MROH5	maestro heat like repeat family member 5	XM_025002001	100298420	chr14	2485696	+	8.82e-10	5.84e-07	-25.9142	2486892	+	6.86e-07	5.12e-05	-26.1176
MTBP	MDM2 binding protein	NM_001193177	617904	chr14	81852766	+	7.31e-11	8.75e-08	-29.1864	81852766	+	5.32e-12	5.24e-09	-31.3968
NEK7	NIMA related kinase 7	XM_024976907	781355	chr16	77147151	-	1.96e-09	1.07e-06	-27.0959	77082639	+	2.97e-07	2.79e-05	-26.8169
NOTCH1	notch receptor 1	XM_024999644	767866	chr11	103959789	-	2.3e-06	0.000166751	-25.0921	103961990	+	8.63e-08	1.11e-05	-31.0422
NR5A2	nuclear receptor subfamily 5 group A member 2	NM_001206816	541305	chr16	78800297	+	5.66e-09	2.34e-06	-25.7073	78831049	+	2.19e-06	0.000118631	-25.5024
OPRK1	opioid receptor kappa 1	NM_001318764	540519	chr14	21738272	-	8.15e-10	5.48e-07	-31.2475	21706178	+	6.17e-09	1.52e-06	-32.1636
PDGFA	platelet derived growth factor subunit A	NM_001075231	505908	chr25	42038256	-	4.03e-14	2.1e-10	-26.1364	42056754	+	6.73e-09	1.63e-06	-25.6753
PHACTR3	phosphatase and actin regulator 3	NM_001102019	515071	chr13	56712685	-	9.22e-13	2.7e-09	-37.6928	56712684	+	1.08e-14	2.52e-11	-30.7334
PHF21B	PHD finger protein 21B	XM_002687979	618757	chr5	115497439	+	1.37e-09	8.11e-07	-37.0448	115510794	+	6.58e-05	0.00128399	-25.652
PKNOX2	PBX/knotted 1 homeobox 2	NM_001144108	617454	chr29	28834869	-	6.91e-07	7.22e-05	-26.5862	28834839	+	1.35e-07	1.56e-05	-26.2714
PLA2G2A	phospholipase A2, group IIA (platelets, synovial fluid)	NM_001075820	521383	chr2	132707555	-	1.28e-08	4.25e-06	-30.6667	132688963	+	1.78e-09	5.86e-07	-26.6172
PLEKHH3	pleckstrin homology, MyTH4 and FERM domain containing H3	XM_010816255	541100	chr19	42728117	+	1.22e-08	4.1e-06	-29.4173	42728218	+	3.91e-07	3.41e-05	-26.6853
PLEKHJ1	pleckstrin homology domain containing J1	XR_003035383	529056	chr7	21386822	-	6.05e-06	0.000322543	-26.2569	21379218	+	5.8e-05	0.00117727	-25.0063
POLE4	DNA polymerase epsilon 4, accessory subunit	NM_001101225	613730	chr11	9724651	-	3.1e-08	7.96e-06	-27.8154	9724450	+	1.16e-10	6.69e-08	-36.3907
POMC	proopiomelanocortin	NM_174151	281416	chr11	74130576	+	2.79e-08	7.38e-06	-25.9048	74124593	+	3.03e-19	1.87e-15	-25.8226
PPP2R2C	protein phosphatase 2 regulatory subunit Bgamma	XM_024993628	782110	chr6	102710447	-	4.65e-06	0.00026877	26.7191	102743524	+	1.45e-05	0.000447556	28.3319
PRODH	proline dehydrogenase (oxidase) 1	XM_024977056	505094	chr17	73117397	-	2.3e-12	5.68e-09	31.3661	73105356	+	1.94e-10	1.01e-07	25.1786
PSAPL1	prosaposin like 1	NM_001103267	529295	chr6	113744580	-	1.56e-10	1.58e-07	33.0882	113894676	+	1.03e-47	2.55e-42	63.7195
PSD3	pleckstrin and Sec7 domain containing 3	XM_024986358	531459	chr27	38463490	-	5.69e-06	0.000309257	26.1927	38463812	+	1.71e-07	1.85e-05	32.6241
PSMG4	proteasome assembly chaperone 4	XM_002697605	789063	chr23	50441313	-	2.32e-05	0.000796041	-25.8197	50476633	+	4.93e-09	1.28e-06	-25.6944
PTP4A3	protein tyrosine phosphatase 4A3	NM_001083766	100137722	chr14	2551343	-	8.05e-08	1.59e-05	30.3366	2553184	+	8.01e-06	0.000296525	26.3331
PTPRE	protein tyrosine phosphatase receptor type E	XM_005225842	505285	chr26	47351828	-	7.92e-12	1.57e-08	31.405	47359765	+	2.76e-09	8.2e-07	31.7425
RAI1	retinoic acid induced 1	XM_024980814	528972	chr19	34711178	-	1.81e-19	3.32e-15	-26.0536	34709233	+	1.03e-08	2.25e-06	-26.7826
RAP1GAP	RAP1 GTPase activating protein	XM_024975612	532839	chr2	131091167	+	2.68e-06	0.00018541	-25.6357	131091763	+	4.2e-11	2.96e-08	-26.4706
RAPGEF1	Rap guanine nucleotide exchange factor 1	XM_024998696	520454	chr11	101824649	-	5.98e-05	0.00149172	-25.4552	101744436	+	8.35e-08	1.09e-05	-26.2013
RBFOX1	RNA binding fox-1 homolog 1	XM_024984903	521304	chr25	6195952	-	3.47e-07	4.49e-05	-25.7447	5088519	+	2.71e-11	2.04e-08	-27.3844
RBM19	RNA binding motif protein 19	XM_024977100	507065	chr17	60718681	+	3.69e-06	0.000230198	-29.2596	60718681	+	3.06e-20	2.18e-16	-51.3879
RBM20	RNA binding motif protein 20	XM_005225744	525419	chr26	31230989	+	2.31e-08	6.44e-06	-27.1281	31359258	+	5e-08	7.43e-06	-27.956
RBM38	RNA binding motif protein 38	XM_010811499	533516	chr13	58766659	-	2.17e-07	3.25e-05	-26.9827	58757364	+	4.99e-06	0.000212373	-28.3511
RPS6KA2	ribosomal protein S6 kinase A2	XM_005211109	517953	chr9	101655561	+	1e-09	6.44e-07	28.0309	101438609	+	2.51e-07	2.46e-05	31.9921
RTN4RL2	reticulon 4 receptor like 2	XM_002693714	529030	chr15	80729011	-	2.08e-06	0.000155788	-30.4338	80729032	+	1.09e-06	7.16e-05	-25.7991
SCML1	Scm polycomb group protein like 1	XM_024988536	786670	chrX	125840117	-	1.38e-07	2.35e-05	-25.5305	125839777	+	1.56e-06	9.26e-05	-25.3782
SERPINB1	serpin family B member 1	XM_024983470	507264	chr23	50815351	-	5.24e-06	0.000292323	27.7586	50806490	+	1.5e-11	1.26e-08	29.5429
SGSM3	small G protein signaling modulator 3	XM_024992257	767820	chr5	111745887	-	2.13e-08	6.08e-06	-26.1449	111746274	+	1.03e-10	6.1e-08	-33.7552
SLC12A7	solute carrier family 12 member 7	XM_024981553	100337431	chr20	71235355	-	2.54e-08	6.89e-06	25.3046	71221909	+	1.71e-06	9.93e-05	25.3629
SLC41A3	solute carrier family 41 member 3	XM_024983335	524085	chr22	60538864	-	2.12e-07	3.2e-05	-26.1636	60526279	+	1.43e-06	8.73e-05	-30.0128
SLC45A3	solute carrier family 45 member 3	XM_010813048	524303	chr16	3422269	-	2.26e-06	0.00016505	-25.0826	3456372	+	6.06e-07	4.68e-05	-26.2069
SLC45A4	solute carrier family 45 member 4	XM_015474403	520630	chr14	2716043	+	1.55e-07	2.56e-05	30.3571	2717632	+	2.04e-09	6.55e-07	30.0319
SLC46A2	solute carrier family 46 member 2	NM_001024519	511556	chr8	102131238	+	2.54e-38	4.81e-33	58.3333	102131238	+	9.34e-09	2.08e-06	28.2702
SLC6A12	solute carrier family 6 member 12	XM_024991675	514339	chr5	107183615	-	4.92e-08	1.11e-05	-29.9891	107177589	+	1.71e-08	3.31e-06	-27.9254
SLC7A5	solute carrier family 7 member 5	NM_174613	282369	chr18	13319737	+	6.33e-08	1.33e-05	-25.0106	13301704	+	9.76e-10	3.68e-07	-28.8242
ST3GAL4	ST3 beta-galactoside alpha-2,3-sialyltransferase 4	XM_024986995	404163	chr29	29847148	-	9.5e-07	9.03e-05	-26.7435	29854691	+	4.88e-07	4.01e-05	-27.0537
STT3B	STT3 oligosaccharyltransferase complex catalytic subunit B	NM_001097570	504474	chr22	6178215	+	7.91e-09	2.98e-06	-25.6209	6166329	+	1.98e-23	2.61e-19	-55.5972
TACC2	transforming acidic coiled-coil containing protein 2	XM_024986051	533768	chr26	42035642	+	1.81e-08	5.42e-06	-26.3865	41953430	+	3.48e-09	9.78e-07	-29.8477
TBCEL	tubulin folding cofactor E like	XM_024975502	540781	chr15	31607019	-	5.82e-08	1.25e-05	-26.3285	31606835	+	1.82e-13	2.94e-10	-27.5425
TEP1	telomerase associated protein 1	NM_001206912	505802	chr10	26744820	+	5.23e-09	2.21e-06	25.4146	26744820	+	3.18e-22	3.5e-18	39.2857
TH	tyrosine hydroxylase	XM_024986968	280707	chr29	49384591	+	1e-07	1.86e-05	25.7917	49359649	+	3.91e-14	7.58e-11	37.2266
THBS2	thrombospondin 2	NM_176872	338092	chr9	103263527	+	7.3e-27	4.21e-22	46.3542	103189110	+	1.25e-09	4.46e-07	33.8222
TMEM132E	transmembrane protein 132E	XM_024980650	506723	chr19	15491183	-	1.47e-09	8.53e-07	-28.0976	15465136	+	3.52e-09	9.88e-07	-27.4931
TMPRSS9	transmembrane serine protease 9	XM_010807063	518647	chr7	21221443	-	8.74e-08	1.68e-05	25.641	21221379	+	1.1e-15	3.27e-12	25.9909
TNS1	tensin 1	XM_024999120	286798	chr2	105747041	+	5.14e-19	8.97e-15	-31.4502	105977983	+	1.44e-06	8.79e-05	-25.5473
TOP2B	DNA topoisomerase II beta	XM_024986386	282097	chr27	40096750	-	1.29e-07	2.24e-05	-27.0542	40101661	+	9.67e-20	6.43e-16	-56.1581
TP53I11	tumor protein p53 inducible protein 11	NM_001075725	515682	chr15	74944625	+	5.85e-09	2.4e-06	-26.0046	74944583	+	5.05e-08	7.49e-06	-25.145
TPO	thyroid peroxidase	XM_024996376	525013	chr8	112192369	-	2.99e-11	4.41e-08	30.5279	112211405	+	1.06e-08	2.29e-06	26.9208
TTYH3	tweety family member 3	XM_005225315	512271	chr25	40737918	-	7.17e-12	1.44e-08	27.759	40732070	+	3.2e-10	1.51e-07	31.8636
TVP23A	trans-golgi network vesicle protein 23 homolog A	XM_002697961	100139027	chr25	9489374	-	7.04e-08	1.44e-05	26.1512	9489864	+	4.24e-07	3.62e-05	27.0678
UBALD2	UBA like domain containing 2	XM_005221309	618617	chr19	55444971	+	7.09e-06	0.000358293	26.7863	55440640	+	3.81e-08	6.06e-06	31.7133
UBE2T	ubiquitin conjugating enzyme E2 T	NM_001038034	505314	chr16	80337723	-	2.86e-06	0.000193876	-25.404	80341058	+	7.7e-12	7.09e-09	-28.7972
UNC5A	unc-5 netrin receptor A	XM_002689012	506037	chr7	38307365	-	2.87e-07	3.94e-05	-31.4747	38253758	+	2.13e-13	3.38e-10	-33.9581
UPB1	beta-ureidopropionase 1	XM_024977047	504557	chr17	71555261	+	5.68e-06	0.000308911	25.1003	71562579	+	6.64e-07	5e-05	25.2995
USP7	ubiquitin specific peptidase 7	XM_005224667	514813	chr25	7734201	+	6.03e-07	6.57e-05	-25.4813	7734700	+	1.8e-05	0.000523692	-25.1212
VPREB1	pre-B lymphocyte 1	NM_001319903	407114	chr17	71935029	-	2.88e-05	0.000918967	-27.2014	71937539	+	1.04e-08	2.27e-06	-31.3115
VSTM2A	V-set and transmembrane domain containing 2A	NM_001083528	782902	chr4	197512	+	4.89e-15	3.38e-11	-41.5394	292877	+	3.66e-08	5.89e-06	-30.8341
WWTR1	WW domain containing transcription regulator 1	XM_024991886	614786	chr1	118480560	+	9.14e-08	1.74e-05	-25.2194	118480611	+	1.26e-08	2.62e-06	-31.0928
ZBTB7C	zinc finger and BTB domain containing 7C	XM_024984591	614110	chr24	47837286	+	1.89e-07	2.94e-05	27.8333	47991967	+	2.18e-08	3.98e-06	31.8133
ZCCHC2	zinc finger CCHC-type containing 2	XM_003587776	787099	chr24	60957065	+	3.18e-07	4.22e-05	27.7349	60956289	+	2.11e-10	1.08e-07	26.5293
ZFPM1	zinc finger protein, FOG family member 1	XM_024978916	528338	chr18	13746248	+	1.64e-07	2.66e-05	-26.525	13701433	+	9.86e-09	2.17e-06	-27.1011
ZFYVE28	zinc finger FYVE-type containing 28	XM_005208272	522574	chr6	116274417	+	6.76e-18	8.96e-14	-41.1689	116276194	+	4.42e-09	1.18e-06	-26.3937
ZIM2	zinc finger imprinted 2	XM_024977978	444865	chr18	64022261	+	1.59e-07	2.6e-05	-26.648	64022323	+	6.14e-21	4.98e-17	-42.8794
ZNF618	zinc finger protein 618	XM_024996341	528603	chr8	103252333	-	4.46e-13	1.5e-09	-35.7499	103252332	+	7.22e-08	9.76e-06	-26.0389
ZSCAN4	zinc finger and SCAN domain containing 4	XM_015458470	789989	chr18	65078399	-	5.84e-07	6.41e-05	-28.3621	65078389	+	2.43e-06	0.000127875	-28.7244
