# Supplementary material for: Postnatal epigenetic differences in calves following transient fetal infection with bovine viral diarrhea virus
Source: BMC Genomics. 2025 May 2;26:441. doi: 10.1186/s12864-025-11562-5 (PMC12049026; doi:10.1186/s12864-025-11562-5)
Supplement: Supplementary file 4 — Supplementary Material 4. [file 12864_2025_11562_MOESM4_ESM.xlsx]

## Sheet: S File 2 d0TI vs 4moTI - Upstre
Upstream Regulators	d0 TI - z score	4mo TI - z score
FGFR1	-2.07	-1.936
DICER1	-1.732	-2.062
IKZF1	-2.262	-1.257
EWSR1-FLI1	-1.231	-2.216
TEAD4	2.219	1.109
BDNF	1.658	1.658
FOXC2	0.816	2.449
Tcf7	1.38	1.82
INHBA	2.804	0.216
propylthiouracil	-1.25	-1.75
MKNK1	1	2
LAPTM5	2	1
miR-199a-5p (and other miRNAs w/seed CCAGUGU)	2	1
Brd4	-2	-1
SOX9	1.1	1.866
NR5A1	-1.449	-1.449
KLF5	2.021	0.833
AR	0.768	2.074
PTH	0.899	1.881
LIF	2.15	0.544
TRAPPC1	0.391	2.213
cyclic AMP	0.38	2.18
CALCA	0.932	1.625
ADRB	1.387	1.109
tretinoin	-1.99	-0.402
NTRK2	1.869	0.502
morphine	1.516	0.842
GLI1	1.237	1.118
HMGA1	1.353	1
SOX2	1.943	0.404
PPARGC1A	-1.369	-0.862
desmopressin	1.069	1.069
sulindac sulfide	1.246	0.811
MAPK8	-1.095	-0.951
losartan potassium	-0.697	-1.348
TCF7L2	1.999	0.043
FGF2	1.752	0.262
SOX3	1	1
DHX36	1	1
IL6	0.755	1.223
progesterone	1.187	0.742
LDB1	-1.706	-0.213
EGFR	1.622	0.29
SORL1	-0.632	-1.265
budesonide	-0.632	-1.265
HGF	0.695	1.201
MRTFB	0.557	1.3
N-methyl-D-aspartate	0.928	0.928
bucladesine	-0.597	-1.24
KMT2A	1.067	0.762
NCOR2	-0.391	-1.432
miR-29b-3p (and other miRNAs w/seed AGCACCA)	1.4	0.421
TRIM38	1.664	0.128
molybdenum disulfide	-0.447	-1.342
ZIC2	0.447	1.342
mir-1 (includes others)	-1.342	-0.447
dopamine	-1.342	-0.447
PKC	1.231	0.492
ASCL1	0.415	1.287
COL18A1	-1.477	-0.222
SLC16A2	-0.594	-1.103
IGF1R	-0.992	-0.679
GATA1	1.009	0.656
REL	1.172	0.467
levodopa	-0.063	-1.566
bexarotene	-1.572	-0.051
HDAC	-0.761	-0.862
torkinib	-0.808	-0.808
IRF8	-1.425	-0.184
corticosterone	0.453	1.1
POMC	0.665	0.881
ZBTB16	0.475	1.044
HTT	-1.134	-0.378
KLF4	-0.491	-1.004
ATF4	0.339	1.154
FMR1	0.193	1.299
TCF3	-0.298	-1.183
EPAS1	0.305	1.117
IGF1	1.363	0.042
RAF1	0.801	0.576
mir-210	-0.254	-1.103
estrogen receptor	0.788	0.563
AKT	0.525	0.822
tunicamycin	-0.817	-0.529
HRAS	-0.096	-1.242
aflatoxin B1	0.333	1
MYB	1.158	0.174
VEGF	0.082	1.225
tazemetostat	-0.865	-0.432
CTNNB1	-0.68	-0.616
TGFB1	0.467	0.814
ZC3H12A	0.426	0.853
MSX2	-1.217	-0.017
NOTCH3	-0.923	-0.308
WNT3A	-0.792	-0.434
SMAD3	-0.893	-0.329
POSTN	0.152	1.067
haloperidol	0.152	1.067
ESR2	0.028	1.155
CTCF	1.026	0.114
CG	0.61	0.529
ERBB3	0.555	0.555
ETV6-RUNX1	-0.535	-0.535
IL15	-0.651	-0.391
beta-estradiol	0.982	0.056
FOXO4	-0.128	-0.896
FOXO1	-0.154	-0.84
MYOD1	-0.492	-0.492
let-7a-5p (and other miRNAs w/seed GAGGUAG)	-0.533	-0.445
lipopolysaccharide	-0.802	-0.169
FSH	-0.243	-0.728
BMP2	-0.625	-0.336
LMO2	-0.781	-0.156
tetradecanoylphorbol acetate	0.563	0.343
CDKN1A	-0.827	-0.075
lenalidomide	-0.45	-0.45
NR1H	-0.447	-0.447
GAB2	0.218	0.655
ZEB2	0.7	0.124
PITX2	0.48	0.329
TNFRSF1B	-0.391	-0.391
SMARCA5	0.378	0.378
BMP7	0.371	0.371
FGF8	-0.243	-0.485
STAT3	0.331	0.394
forskolin	-0.503	-0.156
GLI2	-0.185	-0.468
Immunoglobulin	0.505	0.14
mifepristone	0.508	0.102
TP73	0.424	0.141
TP53	-0.413	-0.14
SP3	-0.046	-0.502
THRB	0.419	0.047
CSF1	-0.392	-0.036
AGT	-0.37	-0.035
MRTFA	0.2	0.2
FOS	-0.281	-0.077
ID2	-0.303	-0.043
