# Supplementary material for: Postnatal epigenetic differences in calves following transient fetal infection with bovine viral diarrhea virus
Source: BMC Genomics. 2025 May 2;26:441. doi: 10.1186/s12864-025-11562-5 (PMC12049026; doi:10.1186/s12864-025-11562-5)
Supplement: Supplementary file 5 — Supplementary Material 5. [file 12864_2025_11562_MOESM5_ESM.xlsx]

## Sheet: S File 3 4moTI vs 4moPI - DMS
					TI - 4 mo				PI - 4 mo
Gene Symbol	REFSEQ	Gene Name	ENTREZID	chr	start	pvalue	qvalue	meth.diff	start	pvalue	qvalue	meth.diff			pred.expr
IL22	NM_001098379	interleukin 22	507778	chr5	45531334	1.19e-56	5.87e-51	72.1951	45531334	7.33e-11	1.26e-08	31.0992		103.294	-103.294
LOC112443853	XM_024984070	uncharacterized LOC112443853	112443853	chr23	6693256	4.36e-12	4.42e-09	36.6228	6693256	8.81e-37	3e-33	63.0117		99.6345	-99.6345
SEL1L	NM_001206908	SEL1L adaptor subunit of ERAD E3 ubiquitin ligase	614959	chr10	92904720	2.28e-24	3.9e-20	50.2652	92904720	9.14e-22	8.03e-19	47.4933		97.7585	-97.7585
ELOVL2	NM_001083517	ELOVL fatty acid elongase 2	615756	chr23	45238171	1.43e-13	2.38e-10	35.3589	45238171	3.7e-46	2.43e-42	61.9954		97.3543	-97.3543
MXRA5	XM_002700420	matrix remodeling associated 5	786844	chrX	138498106	7.16e-07	5.28e-05	26.3795	138498106	2.94e-36	9.52e-33	67.182		93.5615	-93.5615
LOC112446789	XR_003034906	uncharacterized LOC112446789	112446789	chr5	118629505	7.62e-11	4.84e-08	37.2653	118629505	4.39e-25	5.37e-22	54.8951		92.1604	-92.1604
NAP1L4	XM_005227332	nucleosome assembly protein 1 like 4	513028	chr29	48605541	3.12e-19	1.89e-15	39.7982	48612999	2.61e-20	1.94e-17	51.6878		91.4861	-91.4861
LOC112445918	XM_024989868	basic salivary proline-rich protein 2-like	112445918	chr3	119579226	4.45e-24	6.88e-20	47.055	119579226	8.71e-21	6.85e-18	43.3998		90.4548	-90.4548
MIR7864	NR_107854	microRNA mir-7864	102465853	chr29	44739351	5e-08	7.43e-06	29.4886	44739351	3.17e-33	7.89e-30	59.8252		89.3138	-89.3138
RPL10L	NM_001205401	ribosomal protein L10 like	538748	chr10	39758451	9.19e-30	3.03e-25	44.1061	39758451	2.32e-35	7e-32	43.9128		88.0189	-88.0189
MIR2896	NR_036363	microRNA mir-2896	100498818	chr16	50529893	2.58e-09	7.84e-07	29.2761	50529893	4.76e-54	6.68e-50	57.8475		87.1236	-87.1236
CDYL	XM_024983680	chromodomain Y like	539013	chr23	49656040	4.5e-42	4.94e-37	60.2484	49766373	5.1e-09	5.3e-07	26.4808		86.7292	-86.7292
NTRK3	XM_024981891	neurotrophic receptor tyrosine kinase 3	539126	chr21	19275231	1.48e-08	2.97e-06	28.515	19275231	5.82e-25	7.06e-22	57.0751		85.5901	-85.5901
GSDMB	XM_015458830	gasdermin B	509296	chr19	40258613	1.24e-13	2.1e-10	40.4878	40258613	4.42e-20	3.19e-17	44.0442		84.532	-84.532
LOC112443501	XM_024983312	phosphatidate cytidylyltransferase, mitochondrial-like	112443501	chr22	57139638	1.41e-05	0.000439614	29.144	57139638	3.35e-22	3.09e-19	55.1131		84.2571	-84.2571
LOC101903290	XR_003032429	uncharacterized LOC101903290	101903290	chr24	2307071	1.99e-08	3.73e-06	27.5834	2316782	3.08e-38	1.19e-34	56.3934		83.9768	-83.9768
TNFRSF19	XM_005213807	TNF receptor superfamily member 19	768037	chr12	34451608	7.97e-09	1.85e-06	32.6561	34472046	7.42e-24	8.14e-21	50.4701		83.1262	-83.1262
LOC112447321	XR_003035422	uncharacterized LOC112447321	112447321	chr7	4355230	7.56e-12	6.98e-09	30.3634	4355230	1.3e-33	3.32e-30	52.0455		82.4089	-82.4089
DBH	NM_180995	dopamine beta-hydroxylase	280758	chr11	104525091	1.19e-10	6.84e-08	31.606	104525496	9.58e-28	1.47e-24	50.6777		82.2836	-82.2836
LOC788183	XM_010810792	E3 ubiquitin-protein ligase RNF146-B	788183	chr12	29609915	2.21e-07	2.23e-05	31.5793	29614245	4.89e-23	4.94e-20	50.6129		82.1922	-82.1922
LOC112446456	XR_003034462	uncharacterized LOC112446456	112446456	chr4	113771020	1.26e-10	7.17e-08	34.7802	113771020	1.25e-22	1.21e-19	46.9231		81.7033	-81.7033
MRPL21	XM_005227374	mitochondrial ribosomal protein L21	618609	chr29	46258139	2.59e-19	1.63e-15	53.7582	46258139	4.98e-07	2.48e-05	26.186		79.9442	-79.9442
MPZL2	NM_001015673	myelin protein zero like 2	540423	chr15	28953292	4.53e-08	6.9e-06	28.836	28953292	4.19e-21	3.42e-18	50.3815		79.2176	-79.2176
LOC107133136	XR_001501874	uncharacterized LOC107133136	107133136	chr14	70718072	3.33e-10	1.57e-07	26.2545	70903152	6.05e-17	3e-14	51.2271		77.4816	-77.4816
ATP2A2	XR_812339	ATPase sarcoplasmic/endoplasmic reticulum Ca2+ transporting 2	540568	chr17	54201027	3.05e-09	8.82e-07	37.8475	54201027	3.44e-10	4.99e-08	39.3443		77.1917	-77.1917
FBXO15	XM_024984190	F-box protein 15	505376	chr24	4253432	2.18e-07	2.21e-05	29.232	4270064	1.33e-38	5.25e-35	47.8261		77.0581	-77.0581
TEP1	NM_001206912	telomerase associated protein 1	505802	chr10	26744820	3.18e-22	3.5e-18	39.2857	26744820	5.85e-25	7.08e-22	37.7313		77.017	-77.017
MGLL	XM_024982460	monoglyceride lipase	505290	chr22	59676998	4.02e-14	7.75e-11	36.2577	59742656	5.56e-20	3.94e-17	40.7345		76.9921	-76.9921
LOC112442583	XR_003030753	uncharacterized LOC112442583	112442583	chr19	62210313	9.74e-11	5.86e-08	29.0863	62154191	7.35e-29	1.25e-25	47.9043		76.9906	-76.9906
LOC112442742	XR_003031037	uncharacterized LOC112442742	112442742	chr19	62016152	9.52e-06	0.000334743	26.2062	62016152	1.53e-18	9.22e-16	50.4895		76.6957	-76.6957
TIAM1	XM_024993775	TIAM Rac1 associated GEF 1	536517	chr1	4014709	1.43e-07	1.63e-05	27.1648	4202221	4.91e-32	1.09e-28	48.3051		75.4698	-75.4698
LOC112442278	XM_024978936	basic proline-rich protein-like	112442278	chr2	121545882	2.37e-09	7.36e-07	31.3938	121545882	6.5e-14	2.06e-11	43.2966		74.6904	-74.6904
PTPN5	XM_005226762	protein tyrosine phosphatase non-receptor type 5	615850	chr29	26002763	3.5e-15	9.26e-12	43.2258	26002763	3.24e-08	2.58e-06	31.1997		74.4255	-74.4255
ANGPTL2	NM_001109814	angiopoietin like 2	512019	chr11	97839344	3.9e-35	2.41e-30	47.6684	97841796	1.53e-11	3.06e-09	26.4027		74.0711	-74.0711
ZDHHC7	XM_015475695	zinc finger DHHC-type palmitoyltransferase 7	617052	chr18	11123043	2.61e-16	8.83e-13	40.9845	11123043	1.69e-10	2.65e-08	32.9101		73.8946	-73.8946
GALNTL5	NM_001076441	polypeptide N-acetylgalactosaminyltransferase like 5	617031	chr4	114468229	4.84e-16	1.55e-12	32.7636	114453630	2.31e-26	3.16e-23	41.0377		73.8013	-73.8013
H1-8	NM_001035372	H1.8 linker histone	527400	chr22	56191890	2.65e-05	0.000685703	26.5227	56178291	8.49e-15	3.1e-12	46.8985		73.4212	-73.4212
LOC107132982	XR_001501498	uncharacterized LOC107132982	107132982	chr12	30940362	2.81e-20	2.03e-16	38.5515	30941657	2.83e-09	3.19e-07	34.6737		73.2252	-73.2252
LOC112442421	XR_003030517	small nucleolar RNA SNORA70	112442421	chr18	8442860	1.22e-17	5.56e-14	40.5444	8441622	1.32e-10	2.12e-08	31.0655		71.61	-71.61
HMCN2	XM_010810511	hemicentin 2	534512	chr11	100542498	7.68e-14	1.39e-10	32.7444	100665633	1.86e-14	6.47e-12	38.6562		71.4005	-71.4005
LOC112446911	XR_003034987	U6 spliceosomal RNA	112446911	chr5	112211468	1.26e-09	4.51e-07	27.2564	112211468	2.44e-21	2.04e-18	43.6898		70.9462	-70.9462
LOC104970569	XR_003033495	uncharacterized LOC104970569	104970569	chrX	103065761	2.6e-07	2.53e-05	35.4428	103065761	1.26e-07	8.03e-06	35.0816		70.5244	-70.5244
PODXL	XM_024991324	podocalyxin like	616366	chr4	95402391	7.75e-09	1.81e-06	27.9216	95402425	3.29e-25	4.08e-22	42.5314		70.4531	-70.4531
MFN2	NM_001190269	mitofusin 2	534574	chr16	41694157	8.51e-07	5.98e-05	27.6956	41694157	1.92e-22	1.82e-19	42.3961		70.0917	-70.0917
PRELP	XM_005216651	proline and arginine rich end leucine rich repeat protein	282000	chr16	1210595	1.08e-05	0.000364275	29.0296	1202362	3.75e-11	6.88e-09	41.0517		70.0813	-70.0813
LOC112443413	XR_003031726	uncharacterized LOC112443413	112443413	chr2	128089679	6.64e-05	0.00129075	25.946	128089679	2.71e-12	6.37e-10	44.0345		69.9805	-69.9805
LOC112444347	XR_003032682	uncharacterized LOC112444347	112444347	chr25	24642719	9.32e-19	5.1e-15	44.6133	24628348	8.86e-05	0.00133932	25.2103		69.8235	-69.8235
SERPING1	XM_005216527	serpin family G member 1	281035	chr15	80848276	1.88e-14	4.06e-11	38.3612	80848182	8.27e-08	5.67e-06	31.4224		69.7836	-69.7836
INSIG1	XM_024990620	insulin induced gene 1	511899	chr4	117124686	1.28e-15	3.74e-12	41.5076	117124729	1.01e-09	1.3e-07	28.1816		69.6891	-69.6891
UBE2O	XM_024981049	ubiquitin conjugating enzyme E2 O	789422	chr19	55334888	6.35e-07	4.85e-05	32.437	55334888	4.23e-11	7.67e-09	36.8421		69.2791	-69.2791
PCDH20	NM_001206231	protocadherin 20	616023	chr12	126959	3.44e-09	9.69e-07	29.9932	126959	5.59e-16	2.42e-13	38.7581		68.7513	-68.7513
VAT1L	NM_001046624	vesicle amine transport 1 like	618809	chr18	4986757	5.12e-08	7.58e-06	38.4314	5006262	3.69e-16	1.64e-13	30.1091		68.5405	-68.5405
LOC112449290	XR_003037796	uncharacterized LOC112449290	112449290	chr13	42530035	2.51e-11	1.92e-08	33.9047	42535287	1.49e-07	9.21e-06	34.6354		68.5401	-68.5401
LAPTM4A	NM_205799	lysosomal protein transmembrane 4 alpha	404135	chr11	78715346	6.45e-11	4.22e-08	41.3764	78715209	8.79e-10	1.15e-07	27.034		68.4103	-68.4103
LOC510520	XM_005201067	leukocyte immunoglobulin-like receptor subfamily A member 6	510520	chr18	62971225	6.53e-09	1.59e-06	29.101	63055120	1.15e-18	7.05e-16	39.2844		68.3854	-68.3854
JAKMIP1	XM_010806296	janus kinase and microtubule interacting protein 1	540970	chr6	103076616	2.71e-10	1.32e-07	34.7375	103055029	5.95e-10	8.14e-08	33.5922		68.3297	-68.3297
TDGF1	NM_001080358	teratocarcinoma-derived growth factor 1	784029	chr22	52872082	1.35e-09	4.75e-07	26.8713	52871954	2.86e-17	1.49e-14	41.3942		68.2655	-68.2655
LOC112444865	XR_003033249	uncharacterized LOC112444865	112444865	chr29	45449690	1.5e-11	1.25e-08	37.0506	45449690	2.07e-09	2.43e-07	30.8766		67.9272	-67.9272
KIFC3	XM_024978962	kinesin family member C3	539231	chr18	25752303	1.47e-09	5.05e-07	32.7198	25752507	4.63e-11	8.31e-09	35.1481		67.8678	-67.8678
AQP8	NM_001206607	aquaporin 8	450206	chr25	22754619	3.57e-08	5.77e-06	32.1429	22754619	1.5e-10	2.38e-08	35.7143		67.8571	-67.8571
CPNE2	NM_001243331	copine 2	782388	chr18	25133160	2.96e-16	9.84e-13	32.4514	25133160	1.42e-21	1.22e-18	35.2865		67.7379	-67.7379
LOC112448838	XR_003037280	uncharacterized LOC112448838	112448838	chr11	97416592	4.57e-07	3.82e-05	27.1184	97405977	1.66e-12	4.06e-10	40.4646		67.583	-67.583
LOC112448161	XR_003036554	small nucleolar RNA SNORA70	112448161	chr9	82923820	3.24e-12	3.44e-09	35.0206	82923820	2.94e-11	5.53e-09	32.4466		67.4673	-67.4673
STX18	NM_001099719	syntaxin 18	614135	chr6	104443294	1.05e-16	3.82e-13	33.3298	104453263	3.7e-15	1.41e-12	33.9977		67.3276	-67.3276
PWP2	XM_002685144	PWP2 small subunit processome component	514336	chr1	144129458	1.68e-13	2.74e-10	31.7613	144110503	9.99e-16	4.16e-13	35.5337		67.295	-67.295
LOC101905308	XM_024982239	uncharacterized LOC101905308	101905308	chr21	39838365	1.31e-09	4.64e-07	33.5735	39594942	1.11e-12	2.81e-10	33.3977		66.9712	-66.9712
MT1A	NM_001040492	metallothionein-1A	404071	chr18	24020116	3.31e-13	4.94e-10	28.8028	24020119	3.22e-20	2.36e-17	37.9302		66.733	-66.733
LOC112443057	XR_003031332	U6 spliceosomal RNA	112443057	chr20	54891047	7.48e-11	4.77e-08	35.973	54891047	8.09e-07	3.67e-05	30.6767		66.6497	-66.6497
COBL	XM_024990960	cordon-bleu WH2 repeat protein	613554	chr4	3796075	3.77e-08	6.01e-06	31.5476	4643364	4.58e-19	2.95e-16	34.8346		66.3822	-66.3822
SLC25A38	NM_001014905	solute carrier family 25 member 38	512325	chr22	12648954	1.07e-12	1.36e-09	34.2998	12648954	2.39e-10	3.62e-08	31.9486		66.2484	-66.2484
LOC101905853	XR_001501794	uncharacterized LOC101905853	101905853	chr14	2193754	2.38e-09	7.39e-07	37.4757	2193754	2.53e-06	9.1e-05	28.6797		66.1553	-66.1553
LINC03040	XM_010818268	long intergenic non-protein coding RNA 3040	101907252	chr23	17539065	6.36e-12	6.04e-09	29.9056	17539065	5.12e-12	1.13e-09	35.8374		65.7431	-65.7431
TBL2	NM_001075535	transducin beta like 2	511758	chr25	33629342	1.19e-05	0.000390565	26.1305	33629342	3.81e-12	8.68e-10	39.4184		65.5489	-65.5489
ZFR	XM_024981514	zinc finger RNA binding protein	538494	chr20	41189694	1.3e-10	7.35e-08	26.0504	41189694	6.3e-29	1.08e-25	39.4688		65.5192	-65.5192
MPEG1	NM_001046464	macrophage expressed 1	539997	chr15	82338494	3.95e-11	2.8e-08	28.9184	82338494	3.01e-17	1.57e-14	36.5691		65.4875	-65.4875
MTNR1B	NM_001206907	melatonin receptor 1B	528665	chr29	2022244	2.8e-05	0.000712683	25.9764	1946881	1.06e-15	4.41e-13	39.4737		65.4501	-65.4501
LOC104972052	XR_806103	uncharacterized LOC104972052	104972052	chr4	50566552	5.78e-13	8e-10	36.8566	50566552	6.31e-08	4.52e-06	28.5752		65.4317	-65.4317
PRKAR1A	XM_024980423	protein kinase cAMP-dependent type I regulatory subunit alpha	615074	chr19	61716144	9.35e-06	0.000330492	28.1236	61699141	1.24e-09	1.55e-07	37.1599		65.2834	-65.2834
PHTF2	NM_001191316	putative homeodomain transcription factor 2	520774	chr4	43260747	3.78e-07	3.31e-05	26.3348	43260125	2.59e-16	1.18e-13	38.7524		65.0872	-65.0872
TTYH3	XM_005225315	tweety family member 3	512271	chr25	40732070	3.2e-10	1.51e-07	31.8636	40732136	8.5e-13	2.2e-10	33.0987		64.9623	-64.9623
LOC112442265	XR_003030301	uncharacterized LOC112442265	112442265	chr18	11337073	4.35e-08	6.69e-06	27.1617	11353195	4.47e-07	2.27e-05	37.7033		64.865	-64.865
LOC112441563	XR_003029379	uncharacterized LOC112441563	112441563	chr15	21188510	4.48e-18	2.23e-14	33.1833	21188510	2.22e-16	1.02e-13	31.3674		64.5507	-64.5507
PRR35	XM_015460230	proline rich 35	101902553	chr25	487825	2.09e-07	2.14e-05	27.3117	494151	1.04e-18	6.42e-16	37.1469		64.4586	-64.4586
LAPTM5	NM_001046118	lysosomal protein transmembrane 5	512361	chr2	122760224	8e-15	1.91e-11	27.6923	122812451	5.92e-14	1.89e-11	36.4393		64.1316	-64.1316
LOC112448004	XR_003036242	uncharacterized LOC112448004	112448004	chr1	143582520	1.63e-12	1.92e-09	34.0271	143579933	1.32e-06	5.45e-05	29.1564		63.1836	-63.1836
HELT	XM_024986341	helt bHLH transcription factor	527932	chr27	15375720	8e-12	7.34e-09	26.9728	15375720	6.01e-20	4.24e-17	36.169		63.1417	-63.1417
LAMP5	NM_001083418	lysosomal associated membrane protein family member 5	513094	chr13	2566308	2.85e-10	1.37e-07	31.087	2566308	1.04e-09	1.33e-07	31.9176		63.0046	-63.0046
MIR190A	NR_031096	microRNA mir-190a	100313351	chr10	47365344	1.2e-06	7.68e-05	26.6575	47318883	1.3e-15	5.32e-13	36.0925		62.75	-62.75
LOC104971841	XR_805811	uncharacterized LOC104971841	104971841	chr3	108491902	3.87e-11	2.76e-08	34.1835	108610403	2.35e-12	5.6e-10	28.5593		62.7429	-62.7429
LOC104971336	XR_001494830	uncharacterized LOC104971336	104971336	chr2	122826271	1.49e-12	1.79e-09	32.558	122826271	3.91e-12	8.89e-10	30.0289		62.5869	-62.5869
PARVB	XM_024992209	parvin beta	616294	chr5	114774478	2.89e-12	3.15e-09	34.7775	114774478	6.49e-08	4.62e-06	27.4902		62.2677	-62.2677
MSLN	NM_001100374	mesothelin	516237	chr25	655818	4.92e-12	4.91e-09	34.6934	655818	2.35e-07	1.35e-05	27.3256		62.019	-62.019
LOC112441848	XR_003029766	uncharacterized LOC112441848	112441848	chr16	52029426	8.66e-06	0.000313047	26.8531	52029426	1.78e-08	1.56e-06	34.7077		61.5608	-61.5608
LOC112444154	XR_003032369	uncharacterized LOC112444154	112444154	chr24	32869527	1.97e-07	2.05e-05	28.4	32869527	5.36e-10	7.4e-08	32.8594		61.2594	-61.2594
DGKD	XM_024988130	diacylglycerol kinase delta	513389	chr3	113153097	7.19e-28	1.92e-23	31.3008	113153097	4.08e-20	2.96e-17	29.4743		60.7751	-60.7751
MPHOSPH6	NM_001075564	M-phase phosphoprotein 6	512508	chr18	8871528	1.18e-15	3.5e-12	30.3663	8852954	1.39e-13	4.17e-11	30.4056		60.7719	-60.7719
KRT18	NM_001192095	keratin 18	506480	chr5	26976355	3.08e-07	2.86e-05	29.0261	26976355	7.52e-10	1e-07	31.6415		60.6676	-60.6676
AVPR2	NM_174246	arginine vasopressin receptor 2	281642	chrX	37130423	8.21e-07	5.82e-05	32.0741	37122084	1.46e-07	9.11e-06	28.3944		60.4685	-60.4685
CBLN3	NM_001079603	cerebellin 3 precursor	529166	chr10	20759525	5.32e-07	4.26e-05	29.7614	20759525	4.37e-11	7.88e-09	30.7029		60.4643	-60.4643
GPR25	XM_015475319	G protein-coupled receptor 25	107133259	chr16	79484446	9.82e-07	6.64e-05	32.684	79484937	3.48e-10	5.05e-08	27.7287		60.4127	-60.4127
LOC100336682	XM_010802791	intelectin-2-like	100336682	chr3	8528451	4.71e-09	1.23e-06	26.3492	8528451	1.01e-19	6.91e-17	33.9743		60.3235	-60.3235
RADIL	XM_024984722	Rap associating with DIL domain	506708	chr25	39100858	4.42e-15	1.13e-11	29.4399	39100858	3.49e-16	1.56e-13	30.4719		59.9118	-59.9118
H2AC8	XM_015459978	H2A clustered histone 8	524808	chr23	31757384	3.45e-11	2.5e-08	31.4971	31757484	2.32e-12	5.51e-10	28.3715		59.8686	-59.8686
NPS	XM_015460788	neuropeptide S	104976005	chr26	46968809	1.33e-08	2.74e-06	28.1614	46968809	9.35e-12	1.96e-09	31.6309		59.7922	-59.7922
LOC112449636	XR_003038234	U5 spliceosomal RNA	112449636	chr14	53939197	3.43e-11	2.49e-08	34.6467	53939200	2.38e-06	8.68e-05	25.0919		59.7386	-59.7386
ROPN1	NM_001075900	rhophilin associated tail protein 1	527583	chr1	68360748	4.64e-07	3.86e-05	27.5758	68360748	1.44e-10	2.29e-08	32.1212		59.697	-59.697
DUSP16	XM_024992619	dual specificity phosphatase 16	618644	chr5	97333867	6.4e-12	6.06e-09	33.7103	97293535	2.87e-11	5.41e-09	25.9695		59.6798	-59.6798
CADPS	NM_001076020	calcium dependent secretion activator	534328	chr22	38582937	2e-06	0.000110987	29.7408	38582937	4.44e-07	2.25e-05	29.7284		59.4692	-59.4692
SLC16A6	NM_001192672	solute carrier family 16 member 6	529171	chr19	61875294	2.47e-10	1.22e-07	27.3435	61869472	5.66e-20	4e-17	32.1129		59.4564	-59.4564
RBM3	XM_024987852	RNA binding motif protein 3	509771	chrX	86692074	3.94e-09	1.08e-06	31.044	86692074	4.74e-07	2.38e-05	28.2468		59.2907	-59.2907
NRDE2	NM_001206507	NRDE-2, necessary for RNA interference, domain containing	100138828	chr10	101907367	7.11e-08	9.64e-06	27.2514	101956152	8.01e-14	2.51e-11	32.0196		59.271	-59.271
LOC112449101	XR_003037598	uncharacterized LOC112449101	112449101	chr12	86819323	2.53e-17	1.09e-13	30.0518	86819323	5.92e-15	2.2e-12	29.1888		59.2406	-59.2406
C22H3orf62	XM_005222749	chromosome 22 C3orf62 homolog	508041	chr22	50796980	4.22e-10	1.89e-07	31.9923	50796980	2.02e-09	2.38e-07	27.1944		59.1867	-59.1867
LOC112441620	XR_003029446	uncharacterized LOC112441620	112441620	chr15	30156585	2.15e-06	0.000117057	26.7175	30156549	4.1e-09	4.39e-07	32.1066		58.8241	-58.8241
LOC112449506	XR_003038054	uncharacterized LOC112449506	112449506	chr14	19676402	5.19e-08	7.64e-06	25.8844	19710644	4.92e-14	1.59e-11	32.9365		58.8209	-58.8209
SPACA9	NM_001101193	sperm acrosome associated 9	539447	chr11	102926139	1.21e-10	6.93e-08	32.8369	102919132	3.48e-15	1.33e-12	25.9467		58.7836	-58.7836
LOC101905296	XR_817046	uncharacterized LOC101905296	101905296	chrX	103638096	8.63e-06	0.000312307	25.0595	103749699	2.18e-12	5.19e-10	33.5986		58.6581	-58.6581
EPC1	XM_005214214	enhancer of polycomb homolog 1	534386	chr13	33192724	1.86e-15	5.19e-12	32.6315	33192724	1.73e-10	2.7e-08	25.8885		58.52	-58.52
SLC46A2	NM_001024519	solute carrier family 46 member 2	511556	chr8	102131238	9.34e-09	2.08e-06	28.2702	102131238	5.55e-11	9.79e-09	30.1948		58.465	-58.465
LOC100847998	XM_010800830	allergen Bos d 2-like	100847998	chrX	137856126	8.4e-14	1.5e-10	29.3845	137856049	1.07e-16	5.16e-14	29.02		58.4045	-58.4045
LOC107131385	XM_015460907	histone H2B type 2-E-like	107131385	chr27	41054969	7.16e-09	1.7e-06	27.3631	41054969	7.04e-14	2.22e-11	31.0317		58.3948	-58.3948
OR9K1	XM_002687518	olfactory receptor family 9 subfamily K member 1	512340	chr5	59703398	1.57e-06	9.32e-05	25.9929	59703398	2.33e-07	1.34e-05	32.1758		58.1687	-58.1687
MX1	XM_024989381	MX dynamin like GTPase 1	280872	chr1	141705844	2.89e-07	2.73e-05	25.3001	141705884	2.3e-13	6.66e-11	32.8664		58.1665	-58.1665
WWOX	NM_001078092	WW domain containing oxidoreductase	618792	chr18	5639799	2.76e-07	2.64e-05	25.7079	5639808	1.19e-10	1.94e-08	32.4246		58.1325	-58.1325
LOC104974955	XR_813002	uncharacterized LOC104974955	104974955	chr18	62814840	2.97e-21	2.6e-17	30.9852	62814840	5.07e-19	3.25e-16	26.8838		57.869	-57.869
KIF25	XM_024997159	kinesin family member 25	616884	chr9	102414509	1.2e-07	1.43e-05	28.1551	102399535	1.7e-08	1.49e-06	29.3058		57.461	-57.461
LOC112442835	XR_003031125	small nucleolar RNA SNORA11	112442835	chr19	54238680	0.000107706	0.00179961	25.2456	54238680	8.62e-09	8.33e-07	32.0965		57.3422	-57.3422
NECAB2	NM_001098977	N-terminal EF-hand calcium binding protein 2	515049	chr18	10331881	1.5e-09	5.13e-07	30.5127	10331822	6.37e-12	1.38e-09	26.6937		57.2064	-57.2064
LOC112449087	XR_003037578	uncharacterized LOC112449087	112449087	chr12	82441895	4.36e-06	0.000192679	28.5404	82441826	2.94e-11	5.53e-09	28.6601		57.2005	-57.2005
DENND3	XM_002692572	DENN domain containing 3	508078	chr14	2791090	1.46e-05	0.000450198	25.7505	2774033	2.62e-11	4.99e-09	31.3585		57.109	-57.109
FANCE	XM_024983567	FA complementation group E	513464	chr23	9380874	3.6e-07	3.2e-05	25.5234	9380809	7.01e-16	2.99e-13	31.4973		57.0207	-57.0207
LOC107132508	XR_003034810	uncharacterized LOC107132508	107132508	chr5	75742891	9.77e-07	6.61e-05	26.51	75753490	4.38e-10	6.19e-08	30.4114		56.9214	-56.9214
ADAMTS18	NM_001192486	ADAM metallopeptidase with thrombospondin type 1 motif 18	518395	chr18	4801317	6.15e-12	5.89e-09	27.1072	4801317	5.59e-15	2.09e-12	29.8077		56.9149	-56.9149
LOC112444913	XR_003033308	uncharacterized LOC112444913	112444913	chr29	37389711	1.15e-07	1.38e-05	28.5481	37394022	1.35e-07	8.54e-06	28.3501		56.8982	-56.8982
MYO5C	XM_024998030	myosin VC	532574	chr10	58125516	5.44e-07	4.32e-05	27.5656	58125516	7.67e-08	5.32e-06	29.049		56.6147	-56.6147
LOC101906554	XR_003031412	uncharacterized LOC101906554	101906554	chr21	29017074	4.86e-10	2.13e-07	31.4343	29017074	8.44e-07	3.8e-05	25.0847		56.5189	-56.5189
HSBP1L1	XM_024984499	heat shock factor binding protein 1 like 1	100335435	chr24	588656	2.34e-10	1.18e-07	29.3711	588664	2e-10	3.08e-08	27.0531		56.4242	-56.4242
PLA2G4B	NM_001114657	phospholipase A2, group IVB (cytosolic)	505485	chr10	37242059	1.45e-05	0.00044699	30.0489	37242059	0.0001092	0.00155966	26.3529		56.4018	-56.4018
LOC112444875	XR_003033265	uncharacterized LOC112444875	112444875	chr29	11781775	1.28e-10	7.26e-08	25.4878	11781797	2.83e-12	6.62e-10	30.5266		56.0144	-56.0144
LOC112446786	XR_003034898	uncharacterized LOC112446786	112446786	chr5	117021496	5.75e-12	5.55e-09	26.2373	117021496	4.7e-17	2.37e-14	29.7326		55.9699	-55.9699
ITPR2	NM_174369	inositol 1,4,5-trisphosphate receptor type 2	281878	chr5	83023453	8.19e-19	4.55e-15	29.7414	83023453	4.07e-10	5.79e-08	26.2016		55.9429	-55.9429
OGDHL	NM_001192706	oxoglutarate dehydrogenase L	531398	chr28	43863616	2.8e-07	2.67e-05	25.5706	43868536	3.66e-09	3.99e-07	30.3379		55.9085	-55.9085
LOC112449123	XR_003037616	uncharacterized LOC112449123	112449123	chr12	15997046	5.92e-07	4.61e-05	26.7781	15997046	1.4e-08	1.27e-06	29.0466		55.8247	-55.8247
LOC107131546	XR_003031018	uncharacterized LOC107131546	107131546	chr19	59290133	4.73e-07	3.92e-05	26.91	59245329	5.67e-09	5.81e-07	28.7619		55.6719	-55.6719
LOC112443770	XM_024983910	uncharacterized LOC112443770	112443770	chr23	15238521	7.07e-08	9.6e-06	28.2603	15238513	8.03e-07	3.65e-05	27.3345		55.5949	-55.5949
OR5C1	XM_002691597	olfactory receptor family 5 subfamily C member 1	507721	chr11	93964733	5.23e-10	2.25e-07	29.0468	93964640	3.26e-14	1.09e-11	26.4947		55.5415	-55.5415
TMPRSS9	XM_010807063	transmembrane serine protease 9	518647	chr7	21221401	7.58e-15	1.83e-11	25.1885	21221535	1.03e-12	2.63e-10	30.223		55.4115	-55.4115
IRX3	XM_024978463	iroquois homeobox 3	540417	chr18	22838815	7.56e-06	0.000284783	29.1486	22838815	4.52e-05	0.000817754	26.1257		55.2743	-55.2743
DPY19L2	NM_001206782	dpy-19 like 2	524676	chr4	61852813	7.26e-09	1.72e-06	27.4359	61852813	1.3e-09	1.62e-07	27.776		55.2119	-55.2119
WDR25	XM_024981817	WD repeat domain 25	527651	chr21	65307620	1.47e-08	2.95e-06	25.6152	65292683	8.38e-12	1.78e-09	29.5774		55.1926	-55.1926
LOC112447132	XR_003035235	uncharacterized LOC112447132	112447132	chr6	112326486	5.37e-08	7.83e-06	26.8428	112326486	2.01e-09	2.37e-07	28.2761		55.1189	-55.1189
PRKCD	NM_001077855	protein kinase C delta	505708	chr22	47786042	2.49e-07	2.44e-05	26.0879	47752782	5.05e-10	7.02e-08	29.0004		55.0883	-55.0883
LOC112449507	XR_003038055	uncharacterized LOC112449507	112449507	chr14	19803826	3.74e-14	7.29e-11	28.6657	19803826	3.97e-13	1.1e-10	26.3655		55.0312	-55.0312
PTPN1	NM_001100326	protein tyrosine phosphatase non-receptor type 1	508658	chr13	78551717	9.46e-09	2.1e-06	29.2004	78551623	1.53e-06	6.11e-05	25.7955		54.9959	-54.9959
ABTB1	XM_010818000	ankyrin repeat and BTB domain containing 1	507417	chr22	59836478	3.48e-08	5.67e-06	29.6246	59836434	2.07e-08	1.77e-06	25.2297		54.8543	-54.8543
LOC112446832	XR_003034924	uncharacterized LOC112446832	112446832	chr1	1168672	2.29e-05	0.000619971	25.0882	1168672	2.51e-06	9.05e-05	29.661		54.7492	-54.7492
PLIN3	XM_015472075	perilipin 3	767984	chr7	19295137	9.2e-06	0.000326628	26.8808	19294522	2.96e-06	0.000103041	27.7904		54.6712	-54.6712
CRX	NM_173904	cone-rod homeobox	280756	chr18	54721093	9.69e-08	1.22e-05	25.7167	54721093	1.09e-07	7.13e-06	28.8613		54.578	-54.578
LINGO1	XM_024982038	leucine rich repeat and Ig domain containing 1	520694	chr21	32754610	7e-09	1.68e-06	27.4892	32857410	1.39e-05	0.000337594	26.7544		54.2436	-54.2436
LOC104973208	XR_001501239	uncharacterized LOC104973208	104973208	chr10	76756484	4.37e-17	1.76e-13	28.7505	76756484	1.67e-10	2.61e-08	25.3403		54.0907	-54.0907
CDC34	XM_005209318	cell division cycle 34, ubiqiutin conjugating enzyme	616156	chr7	43176445	9.76e-09	2.15e-06	26.1348	43176400	1.65e-10	2.58e-08	27.9429		54.0777	-54.0777
TBX5	XM_024977331	T-box transcription factor 5	532970	chr17	60204113	6.7e-09	1.62e-06	28.1812	60187565	1.49e-06	5.98e-05	25.6892		53.8704	-53.8704
CCNI2	XM_024984161	cyclin I family member 2	112443879	chr23	18139843	1.09e-05	0.000367933	27.0308	18139843	8.06e-06	0.000222933	26.7927		53.8235	-53.8235
WNT10B	XM_010805029	Wnt family member 10B	539337	chr5	30846675	5.38e-06	0.00022383	26.8817	30840234	5.61e-07	2.73e-05	26.7026		53.5843	-53.5843
AHNAK2	XM_024982212	AHNAK nucleoprotein 2	527701	chr21	69391466	3.49e-13	5.17e-10	25.5484	69391466	5.75e-14	1.84e-11	27.5037		53.0521	-53.0521
EDIL3	XM_005209726	EGF like repeats and discoidin domains 3	538062	chr7	84735297	3.21e-07	2.95e-05	27.4269	84161611	7.71e-06	0.000215186	25.5321		52.959	-52.959
NRARP	XM_024999693	NOTCH regulated ankyrin repeat protein	100299743	chr11	106334860	4.91e-35	2.86e-30	27.4834	106334730	7.44e-07	3.43e-05	25.2906		52.774	-52.774
IL9R	XM_010800794	interleukin 9 receptor	618294	chr25	108606	1.34e-06	8.32e-05	25.5172	108926	1.26e-07	8.04e-06	27.162		52.6792	-52.6792
MIF	NM_001033608	macrophage migration inhibitory factor	280858	chr17	71291637	1.02e-14	2.38e-11	27.4913	71300529	7.93e-07	3.62e-05	25.1618		52.6531	-52.6531
LOC112449058	XR_003037535	uncharacterized LOC112449058	112449058	chr12	35114681	4.22e-08	6.53e-06	26.0721	35114687	4.35e-09	4.62e-07	26.0897		52.1619	-52.1619
CELA3B	NM_001166518	chymotrypsin-like elastase family, member 3B	281752	chr2	130819135	2.66e-07	2.57e-05	25.9243	130819194	2.66e-05	0.000551511	26.1634		52.0877	-52.0877
ABCC12	XM_024978935	ATP binding cassette subfamily C member 12	528068	chr18	16590704	2.19e-05	0.000599116	25.9887	16590695	6.87e-10	9.25e-08	25.8699		51.8586	-51.8586
LOC112447328	XR_003035439	uncharacterized LOC112447328	112447328	chr7	6632656	3.25e-06	0.000157147	25.1604	6633648	3.97e-05	0.000744248	26.6667		51.8271	-51.8271
BLCAP	XM_005214490	BLCAP apoptosis inducing factor	281649	chr13	66484978	1.07e-06	7.06e-05	25.4191	66485345	0.000155847	0.00201331	26.3392		51.7583	-51.7583
EDN1	NM_181010	endothelin 1	281137	chr23	44282983	2.11e-12	2.4e-09	26.5147	44282983	1.31e-10	2.11e-08	25.1521		51.6668	-51.6668
KLHDC7A	XM_005203361	kelch domain containing 7A	530171	chr2	134192427	3.92e-08	6.2e-06	25.1675	134112158	4.63e-08	3.49e-06	26.1076		51.2751	-51.2751
LOC107132732	XR_001500912	uncharacterized LOC107132732	107132732	chr8	97321171	4.59e-08	6.98e-06	-25.377	97520605	2.34e-08	1.96e-06	-25.1131		-50.4901	50.4901
SPATA4	NM_001011677	spermatogenesis associated 4	497023	chr27	7712065	1.85e-06	0.000104897	-25.6137	7711642	7.94e-08	5.47e-06	-25.1191		-50.7328	50.7328
PLA2G2C	XM_002685790	phospholipase A2 group IIC	504978	chr2	132459400	9.58e-08	1.2e-05	-25.6538	132467128	1.14e-06	4.84e-05	-25.5215		-51.1754	51.1754
DZIP1	NM_001110066	DAZ interacting zinc finger protein 1	506546	chr12	73059296	7.33e-06	0.000278315	-25.3238	73059409	1.07e-06	4.59e-05	-25.854		-51.1777	51.1777
TMEM132C	XM_024977666	transmembrane protein 132C	512602	chr17	48710805	3.71e-08	5.96e-06	-25.6164	49216715	2.17e-12	5.19e-10	-25.592		-51.2084	51.2084
LOC104972780	XM_010806389	collagen alpha-1(I) chain-like	104972780	chr6	116972435	4.98e-06	0.000212033	-25.9665	116969933	9.72e-05	0.00143224	-25.259		-51.2255	51.2255
AATF	XM_024980633	apoptosis antagonizing transcription factor	786013	chr19	13418514	2e-06	0.000111022	-25.4868	13347535	1.45e-07	9.02e-06	-25.7634		-51.2502	51.2502
TMEM184B	NM_001081522	transmembrane protein 184B	514220	chr5	110017641	6.2e-06	0.00024749	-25.0934	109997580	6.24e-05	0.00103638	-26.1998		-51.2933	51.2933
LOC104969177	XM_015472229	uncharacterized LOC104969177	104969177	chr7	46676960	1.21e-05	0.000395914	-25.7496	46555078	3.47e-11	6.42e-09	-25.6972		-51.4468	51.4468
FRMPD3	XM_015461597	FERM and PDZ domain containing 3	517537	chrX	56074809	9.15e-07	6.31e-05	-26.1399	56158480	1.02e-07	6.79e-06	-25.3968		-51.5368	51.5368
H19	NR_003958	H19, imprinted maternally expressed transcript (non-protein coding)	100126192	chr29	49512338	1.36e-09	4.77e-07	-26.1292	49510979	3.26e-06	0.000111082	-25.4664		-51.5956	51.5956
MCPH1	XM_024986159	microcephalin 1	100125236	chr27	4909348	5.34e-05	0.00111128	-26.0458	5355098	4.71e-08	3.54e-06	-25.6248		-51.6706	51.6706
GALR2	NM_001105010	galanin receptor 2	618629	chr19	55584959	8.61e-08	1.11e-05	-25.1299	55584880	2.11e-10	3.23e-08	-26.5695		-51.6994	51.6994
IGLON5	NM_001206875	IgLON family member 5	786369	chr18	57397133	4.98e-05	0.00105886	-25.3735	57403282	2.07e-05	0.000456997	-26.3341		-51.7076	51.7076
GDPD5	NM_001101141	glycerophosphodiester phosphodiesterase domain containing 5	532719	chr15	54704801	4.73e-09	1.24e-06	-25.352	54712431	8.97e-11	1.5e-08	-26.6487		-52.0007	52.0007
TRH	NM_001101221	thyrotropin releasing hormone	613414	chr22	55905631	5.87e-09	1.46e-06	-26.2001	55913403	1.18e-05	0.000298963	-25.8796		-52.0797	52.0797
ZNF787	NM_001206139	zinc finger protein 787	613703	chr18	63507268	4.07e-09	1.1e-06	-26.8514	63505488	5.17e-08	3.83e-06	-25.295		-52.1464	52.1464
RAI1	XM_024980814	retinoic acid induced 1	528972	chr19	34709233	1.03e-08	2.25e-06	-26.7826	34664993	6.46e-06	0.000187841	-25.4564		-52.239	52.239
LOC530472	XR_003031416	relaxin-3 receptor 1	530472	chr21	30226054	1.42e-05	0.000442412	-26.194	30226054	6.29e-06	0.000184004	-26.0633		-52.2573	52.2573
LOC104972216	XR_001500250	uncharacterized LOC104972216	104972216	chr4	98803649	1.38e-06	8.52e-05	-27.2932	98803717	2.51e-06	9.05e-05	-25.1101		-52.4033	52.4033
LOC112443199	XR_003031523	uncharacterized LOC112443199	112443199	chr21	27756	1.37e-07	1.58e-05	-25.9062	22093	3.83e-07	2e-05	-26.5554		-52.4616	52.4616
GREB1	NM_001205631	growth regulating estrogen receptor binding 1	508204	chr11	86292542	1.66e-06	9.69e-05	-25.2139	86283365	5.6e-12	1.23e-09	-27.3119		-52.5258	52.5258
ATPSCKMT	XM_024981534	ATP synthase c subunit lysine N-methyltransferase	525138	chr20	63252526	1.35e-09	4.74e-07	-25.4819	63252526	7.77e-10	1.03e-07	-27.0507		-52.5326	52.5326
LOC112444498	XR_003032816	uncharacterized LOC112444498	112444498	chr26	39454340	1.02e-07	1.26e-05	-26.4733	39440392	5.93e-09	6.03e-07	-26.0903		-52.5636	52.5636
LOC515570	XM_002698036	nodal modulator 1	515570	chr25	14938835	7.59e-07	5.5e-05	-25.5751	14608828	3.62e-10	5.22e-08	-27.0591		-52.6342	52.6342
RFX2	XM_024994392	regulatory factor X2	534475	chr7	18341210	9.41e-08	1.19e-05	-27.0028	18322660	4.13e-06	0.000133357	-25.6472		-52.65	52.65
RHPN1	XM_005215281	rhophilin Rho GTPase binding protein 1	618397	chr14	1262885	1.33e-10	7.45e-08	-26.2399	1262908	3.74e-11	6.86e-09	-26.5275		-52.7674	52.7674
LRRC18	NM_001077058	leucine rich repeat containing 18	767998	chr28	43234722	3.49e-16	1.15e-12	-26.5706	43140945	7.48e-09	7.37e-07	-26.2036		-52.7742	52.7742
PDE9A	XM_024996609	phosphodiesterase 9A	511665	chr1	143000102	0.000346971	0.00395413	-25.4953	142962955	1.47e-09	1.8e-07	-27.4341		-52.9293	52.9293
DLK1	XM_005222112	delta like non-canonical Notch ligand 1	281117	chr21	65625956	6.82e-13	9.27e-10	-25.1817	65633729	3.6e-10	5.2e-08	-27.7579		-52.9397	52.9397
PLEKHA6	XM_024976629	pleckstrin homology domain containing A6	107133475	chr16	2013947	9.24e-07	6.36e-05	-25.6885	2013959	3.06e-11	5.73e-09	-27.4218		-53.1103	53.1103
TCN2	XM_010814154	transcobalamin 2	281518	chr17	69586824	1.18e-06	7.57e-05	-26.7157	69586824	5.86e-07	2.83e-05	-26.3952		-53.1109	53.1109
POMC	NM_174151	proopiomelanocortin	281416	chr11	74124593	3.03e-19	1.87e-15	-25.8226	74124593	1.23e-21	1.07e-18	-27.2949		-53.1175	53.1175
TBCEL	XM_024975502	tubulin folding cofactor E like	540781	chr15	31606835	1.82e-13	2.94e-10	-27.5425	31606829	1.44e-11	2.91e-09	-25.5837		-53.1262	53.1262
LOC112447087	XM_024993584	bisphosphoglycerate mutase	112447087	chr6	79129815	9.37e-09	2.09e-06	-26.3805	79331625	3.36e-12	7.75e-10	-26.7461		-53.1266	53.1266
ANKRD10	NM_001101921	ankyrin repeat domain 10	510084	chr12	85324334	2.32e-08	4.18e-06	-26.6466	85362588	1.3e-08	1.19e-06	-26.5282		-53.1748	53.1748
LCN6	XM_024999740	lipocalin 6	618665	chr11	105862333	5.86e-07	4.57e-05	-27.1792	105862410	2.61e-16	1.19e-13	-26.0163		-53.1954	53.1954
KCNJ2	NM_174373	potassium inwardly rectifying channel subfamily J member 2	281883	chr19	60433295	1.18e-06	7.61e-05	-25.7126	60529033	1.02e-09	1.31e-07	-27.5433		-53.2559	53.2559
AIRN	NR_104052	antisense IGF2R RNA noncoding	100874525	chr9	96223311	0.00046546	0.00481073	-25.1389	96251154	1.67e-10	2.62e-08	-28.2228		-53.3617	53.3617
LOC101908086	XR_003030308	uncharacterized LOC101908086	101908086	chr18	12780901	7.43e-06	0.000281165	-26.8195	12611623	2.44e-11	4.67e-09	-26.6187		-53.4382	53.4382
MIR9-1	NR_030833	microRNA mir-9-1	100313091	chr21	20830025	8.3e-09	1.9e-06	-26.0824	20830025	7.94e-09	7.77e-07	-27.3878		-53.4703	53.4703
RBM38	XM_010811499	RNA binding motif protein 38	533516	chr13	58757364	4.99e-06	0.000212373	-28.3511	58757237	8.46e-06	0.000231326	-25.165		-53.5162	53.5162
LOC101907033	XR_003036125	uncharacterized LOC101907033	101907033	chr8	102910771	6.97e-10	2.81e-07	-25.7959	102910771	6.59e-14	2.09e-11	-27.7525		-53.5484	53.5484
LOC104969496	XR_808611	uncharacterized LOC104969496	104969496	chr9	8481073	9.96e-08	1.24e-05	-25.0485	8205617	1.71e-06	6.69e-05	-28.5336		-53.5821	53.5821
LOC101904123	XR_001502135	uncharacterized LOC101904123	101904123	chr16	78439777	1.67e-06	9.75e-05	-25.4975	78446000	8.4e-09	8.14e-07	-28.1061		-53.6035	53.6035
DNMT3A	XM_024998364	DNA methyltransferase 3 alpha	359716	chr11	74023610	2.38e-07	2.37e-05	-27.7778	74070701	2.46e-06	8.91e-05	-25.8388		-53.6165	53.6165
RIOK2	NM_001191291	RIO kinase 2	540772	chr7	96677104	2.52e-06	0.00013127	-27.3861	97174154	7.77e-06	0.000216631	-26.3265		-53.7127	53.7127
WIPI1	XM_024980232	WD repeat domain, phosphoinositide interacting 1	528410	chr19	61778962	1.87e-07	1.98e-05	-26.4841	61782354	1.92e-08	1.66e-06	-27.4089		-53.893	53.893
LOC112446048	XR_003034122	uncharacterized LOC112446048	112446048	chr3	119759396	1.87e-06	0.00010582	-26.1405	119758270	1.75e-16	8.19e-14	-27.7778		-53.9183	53.9183
PLXNB3	XM_005227721	plexin B3	504294	chrX	36973320	3.5e-05	0.000832455	-25.5652	36983458	3.01e-07	1.65e-05	-28.4369		-54.0021	54.0021
KLHL34	XM_005228383	kelch like family member 34	519605	chrX	121643130	7.49e-07	5.45e-05	-27.2392	121642396	7.01e-08	4.93e-06	-26.7928		-54.032	54.032
LOC112447021	XM_024993478	uncharacterized LOC112447021	112447021	chr6	104291730	4.88e-07	4.01e-05	-26.9007	104291733	2.11e-06	7.89e-05	-27.1406		-54.0413	54.0413
EXD3	XM_024999696	exonuclease 3'-5' domain containing 3	618437	chr11	106374318	5.04e-09	1.29e-06	-25.7715	106374322	1.14e-09	1.44e-07	-28.3233		-54.0947	54.0947
METTL6	XM_010801760	methyltransferase 6, methylcytidine	535332	chr1	152483330	5.33e-07	4.26e-05	-26.1926	152483306	1.1e-09	1.4e-07	-27.9075		-54.1001	54.1001
LOC112441697	XR_003029558	U6 spliceosomal RNA	112441697	chr15	35467435	3.48e-06	0.0001649	-27.3596	35467435	2.57e-07	1.45e-05	-26.7765		-54.1362	54.1362
MLKL	XM_010814341	mixed lineage kinase domain like pseudokinase	790225	chr18	2168744	2.62e-06	0.000134915	-28.0283	2168869	2.39e-08	2e-06	-26.1642		-54.1925	54.1925
LDB2	NM_001314058	LIM domain binding 2	617976	chr6	111944702	3.66e-08	5.88e-06	-26.478	112069901	1.73e-09	2.07e-07	-28.0389		-54.5169	54.5169
LOC104973089	XM_025000198	multidrug resistance-associated protein 4-like	104973089	chr12	69793028	1.9e-12	2.2e-09	-29.3797	69793028	3.74e-09	4.06e-07	-25.1488		-54.5285	54.5285
SLC2A6	NM_001080256	solute carrier family 2 member 6	510658	chr11	104366138	8.97e-07	6.22e-05	-25.1788	104363699	7.04e-07	3.29e-05	-29.4444		-54.6233	54.6233
IL3RA	XM_024990300	interleukin 3 receptor subunit alpha	100299249	chr3	119468747	0.000110624	0.00183255	-26.4629	119469506	4.43e-08	3.36e-06	-28.1778		-54.6407	54.6407
PNMA8B	XM_024979172	PNMA family member 8B	100140571	chr18	53696892	2.68e-09	8.04e-07	-28.9109	53696918	3.7e-08	2.89e-06	-25.7655		-54.6764	54.6764
OR5M9CP	XM_015473710	olfactory receptor family 5 subfamily M member 9C, pseudogene	104973514	chr11	106932248	4.28e-07	3.65e-05	-26.1511	106932202	9.89e-09	9.38e-07	-28.6872		-54.8383	54.8383
TTC22	NM_001098055	tetratricopeptide repeat domain 22	522691	chr3	91490295	4.6e-08	6.98e-06	-27.3111	91490295	2.49e-09	2.86e-07	-27.6385		-54.9495	54.9495
LOC615101	XM_003588122	melanoma-associated antigen B17-like	615101	chrX	43867737	6.48e-06	0.000255144	-26.4271	44288222	5.86e-12	1.28e-09	-28.5714		-54.9985	54.9985
KDM2B	XM_024977710	lysine demethylase 2B	614487	chr17	53687697	9.78e-08	1.22e-05	-28.1943	53652736	2.36e-10	3.57e-08	-26.8148		-55.0091	55.0091
SPON2	NM_001046157	spondin 2	513844	chr6	117232238	1.73e-08	3.35e-06	-27.5706	117232617	4.99e-09	5.19e-07	-27.4934		-55.064	55.064
PFKL	NM_001080244	phosphofructokinase, liver type	508683	chr1	144306298	1.96e-05	0.000555599	-27.591	144306231	2.07e-06	7.78e-05	-27.5121		-55.1031	55.1031
DTX2	XM_015460482	deltex E3 ubiquitin ligase 2	532767	chr25	34469403	5.71e-08	8.21e-06	-26.6667	34469450	2.62e-09	2.98e-07	-28.4842		-55.1509	55.1509
ANKRD9	XM_005222221	ankyrin repeat domain 9	532402	chr21	67278440	9.57e-12	8.6e-09	-26.3723	67285105	1.45e-05	0.000348921	-28.8092		-55.1816	55.1816
ISYNA1	NM_001046032	inositol-3-phosphate synthase 1	509394	chr7	4741442	1.17e-09	4.24e-07	-28.943	4741442	1.78e-07	1.07e-05	-26.4074		-55.3504	55.3504
COL4A2	XM_025000171	collagen type IV alpha 2 chain	508632	chr12	85047628	0.000171431	0.0024691	-25.32	85069645	4.86e-12	1.08e-09	-30.2064		-55.5264	55.5264
SLC41A3	XM_024983335	solute carrier family 41 member 3	524085	chr22	60526279	1.43e-06	8.73e-05	-30.0128	60521545	1.15e-10	1.88e-08	-25.522		-55.5348	55.5348
ANXA10	NM_001192058	annexin A10	505322	chr8	549713	2.73e-10	1.33e-07	-30.5355	529861	6.15e-06	0.000180969	-25.0498		-55.5853	55.5853
SLC2A11	XM_024977464	solute carrier family 2 member 11	615920	chr17	71266859	1.19e-11	1.04e-08	-30.3995	71267009	3.47e-11	6.42e-09	-25.3494		-55.7489	55.7489
SLC24A4	NM_001193088	solute carrier family 24 member 4	615739	chr21	57047166	1.15e-05	0.000381591	-25.1637	56925662	2.91e-07	1.6e-05	-30.5944		-55.7581	55.7581
C18H19orf81	XM_024978752	chromosome 18 C19orf81 homolog	100140272	chr18	56753055	1.99e-07	2.06e-05	-27.982	56749986	3.39e-06	0.000114437	-27.8		-55.782	55.782
MTA2	NM_001075712	metastasis associated 1 family member 2	515389	chr29	40948445	1.06e-07	1.29e-05	-27.2471	40951097	6.84e-14	2.16e-11	-28.5736		-55.8207	55.8207
LOC617224	XM_024981564	probable palmitoyltransferase ZDHHC11B	617224	chr20	71423204	4e-09	1.09e-06	-26.8927	71439929	8.74e-06	0.000237244	-28.9364		-55.8291	55.8291
NEURL1B	XM_002696271	neuralized E3 ubiquitin protein ligase 1B	510912	chr20	4444963	2e-07	2.08e-05	-27.9918	4445125	4.79e-09	5.01e-07	-28.0538		-56.0456	56.0456
IFFO2	XM_024983238	intermediate filament family orphan 2	788579	chr2	133734646	2.79e-08	4.8e-06	-26.8601	133717105	2.42e-05	0.000514115	-29.2629		-56.123	56.123
LOC112449348	XR_003037914	uncharacterized LOC112449348	112449348	chr13	78341540	6.29e-08	8.81e-06	-27.2676	78314614	1.03e-08	9.74e-07	-28.9561		-56.2237	56.2237
LOC112442744	XR_003031042	uncharacterized LOC112442744	112442744	chr19	63328623	7.67e-10	3.02e-07	-27.1851	63328582	7.6e-09	7.47e-07	-29.1064		-56.2915	56.2915
LOC617301	XM_024978860	UDP-glucuronic acid decarboxylase 1-like	617301	chr18	42620742	9.95e-06	0.000345034	-26.2088	42620731	1.99e-12	4.79e-10	-30.1884		-56.3972	56.3972
APLNR	NM_001102524	apelin receptor	615435	chr15	80448296	2.77e-08	4.78e-06	-27.8698	80448296	8.68e-08	5.91e-06	-28.5852		-56.455	56.455
LOC112448828	XR_003037259	uncharacterized LOC112448828	112448828	chr11	86079322	9.14e-05	0.00160759	-25.4808	86079322	1.22e-06	5.11e-05	-31.25		-56.7308	56.7308
LOC104974692	XR_001502249	uncharacterized LOC104974692	104974692	chr17	67132847	4.25e-08	6.57e-06	-30.5014	67099277	1.49e-05	0.000356325	-26.2373		-56.7387	56.7387
PCP4	NM_001078136	Purkinje cell protein 4	768324	chr1	140266053	7.16e-17	2.75e-13	-31.1019	140149602	3.47e-05	0.000671847	-25.65		-56.7519	56.7519
ADCY6	NM_001143877	adenylate cyclase 6	509936	chr5	30994126	1.66e-12	1.95e-09	-31.6627	31007477	1.53e-06	6.13e-05	-25.1969		-56.8597	56.8597
SLC66A1	XM_010802542	solute carrier family 66 member 1	512930	chr2	133284420	2.49e-05	0.000655985	-27.8322	133322401	3.14e-09	3.49e-07	-29.0417		-56.874	56.874
SBK2	XM_005219729	SH3 domain binding kinase family member 2	615123	chr18	61989225	2.51e-08	4.44e-06	-28.5419	61989458	2.61e-11	4.97e-09	-28.3721		-56.9139	56.9139
RGMB	XM_024995333	repulsive guidance molecule BMP co-receptor b	540954	chr7	98025987	3.89e-07	3.39e-05	-27.3372	98025987	5.24e-08	3.87e-06	-29.595		-56.9322	56.9322
MROH5	XM_025002001	maestro heat like repeat family member 5	100298420	chr14	2480304	4.98e-05	0.0010593	-25.6031	2479216	2.85e-08	2.32e-06	-31.3903		-56.9934	56.9934
ELL	XM_024993968	elongation factor for RNA polymerase II	506578	chr7	4660260	6.56e-07	4.96e-05	-31.5596	4660260	6.61e-05	0.00108069	-25.4545		-57.0142	57.0142
LOC112442003	XR_003029961	uncharacterized LOC112442003	112442003	chr17	51177122	3.12e-06	0.000152673	-29.3939	51202708	5.38e-06	0.000163334	-27.759		-57.1529	57.1529
UPP1	XM_024990661	uridine phosphorylase 1	515029	chr4	7598696	1.04e-06	6.94e-05	-25.678	7623925	1.05e-15	4.37e-13	-31.4824		-57.1604	57.1604
TOP1MT	XM_015474388	topoisomerase (DNA) I, mitochondrial	618382	chr14	1295281	1.83e-07	1.95e-05	-27.0982	1286342	3.58e-11	6.6e-09	-30.0725		-57.1707	57.1707
ITGA3	NM_001302664	integrin subunit alpha 3	508490	chr19	36589748	2.03e-12	2.33e-09	-31.6437	36608892	1.22e-05	0.000306301	-25.6611		-57.3048	57.3048
LOC107132967	XR_003037317	uncharacterized LOC107132967	107132967	chr11	104141627	1.66e-08	3.23e-06	-26.4334	104141585	3.51e-10	5.09e-08	-30.9526		-57.3861	57.3861
LCN9	XM_024999757	lipocalin 9	788658	chr11	103286701	2.44e-12	2.71e-09	-29.6281	103283165	1.26e-07	8.05e-06	-27.7598		-57.3879	57.3879
LOC112443171	XR_003031475	uncharacterized LOC112443171	112443171	chr21	65580749	4.6e-07	3.84e-05	-25.7885	65576529	6.8e-21	5.4e-18	-31.6129		-57.4014	57.4014
DACT2	XM_024997160	dishevelled binding antagonist of beta catenin 2	787318	chr9	102578123	6.39e-09	1.56e-06	-30.8759	102586327	1.14e-09	1.44e-07	-26.5287		-57.4046	57.4046
IRS2	XM_025000170	insulin receptor substrate 2	100300012	chr12	84653659	4.47e-06	0.000196397	-25.0217	84642095	4.42e-15	1.68e-12	-32.4605		-57.4822	57.4822
LOC107132971	XR_001501446	uncharacterized LOC107132971	107132971	chr11	106322616	2.97e-06	0.000147381	-30	106321263	3.81e-06	0.000125326	-27.5613		-57.5613	57.5613
ADAMTS13	XM_024999654	ADAM metallopeptidase with thrombospondin type 1 motif 13	532272	chr11	104318601	3.84e-08	6.09e-06	-30.2165	104318102	1.11e-12	2.82e-10	-27.3731		-57.5896	57.5896
PRLHR	NM_001030300	prolactin releasing hormone receptor	510397	chr26	38879883	2.65e-08	4.62e-06	-25.4726	38879888	1.97e-14	6.79e-12	-32.1821		-57.6547	57.6547
MYO3A	XM_025000993	myosin IIIA	535824	chr13	26328267	5.69e-06	0.00023316	-28.8106	26328267	4.19e-06	0.000134765	-29.2042		-58.0148	58.0148
LOC107132820	XR_001501113	uncharacterized LOC107132820	107132820	chr10	13676305	8.67e-07	6.07e-05	-28.4884	13741315	4.38e-14	1.43e-11	-29.5845		-58.0729	58.0729
EXOC3L4	NM_001205930	exocyst complex component 3 like 4	526547	chr21	67770594	4.81e-11	3.31e-08	-29.3996	67767428	1.04e-09	1.33e-07	-28.8202		-58.2198	58.2198
GAN	XM_024978268	gigaxonin	521175	chr18	7966558	1.49e-07	1.67e-05	-28.1546	7966558	2.05e-07	1.2e-05	-30.1246		-58.2793	58.2793
FZD9	XM_002698189	frizzled class receptor 9	521364	chr25	33734925	4.17e-09	1.13e-06	-30.4525	33734908	1.79e-07	1.07e-05	-27.8592		-58.3117	58.3117
NKX1-1	XM_024993785	NK1 homeobox 1	112447172	chr6	117050788	5.09e-07	4.13e-05	-31.1294	117073384	3.22e-09	3.57e-07	-27.2573		-58.3867	58.3867
LOC112449324	XR_003037868	uncharacterized LOC112449324	112449324	chr13	61965764	1.71e-10	9.14e-08	-31.3299	61941544	3.77e-05	0.000715855	-27.0669		-58.3968	58.3968
ZBED1	XM_024988798	zinc finger BED-type containing 1	539266	chrX	138855325	8.59e-06	0.000311148	-27.3634	138825206	1.25e-16	5.97e-14	-31.0906		-58.454	58.454
USP36	XM_002696155	ubiquitin specific peptidase 36	504581	chr19	53507796	1.45e-11	1.22e-08	-31.7819	53546568	5.04e-05	0.000884918	-26.6848		-58.4667	58.4667
LOC112444606	XR_003032971	uncharacterized LOC112444606	112444606	chr27	14875949	3.36e-14	6.69e-11	-32.7258	14868422	1.63e-14	5.71e-12	-25.8015		-58.5273	58.5273
MIR378D	NR_129532	microRNA mir-378d	104797531	chr19	8361662	1.28e-09	4.56e-07	-33.4441	8407696	1.82e-06	7e-05	-25.1412		-58.5854	58.5854
PARD3	XM_025000929	par-3 family cell polarity regulator	527964	chr13	18545194	4.73e-06	0.000204293	-29.653	18726238	8.11e-10	1.07e-07	-28.9447		-58.5978	58.5978
LOC100847613	XR_003034699	uncharacterized LOC100847613	100847613	chr5	25931005	1.47e-09	5.05e-07	-29.6159	25930906	5.14e-07	2.54e-05	-28.9845		-58.6003	58.6003
SMIM23	XM_005221421	small integral membrane protein 23	101902619	chr20	3485162	1.21e-16	4.32e-13	-30.9579	3484972	4.32e-12	9.71e-10	-27.6883		-58.6462	58.6462
PAX2	XM_024985864	paired box 2	100297382	chr26	21628794	2.32e-06	0.000123568	-31.1596	21628794	1.63e-05	0.000382043	-27.5664		-58.726	58.726
CCDC166	NM_001162915	coiled-coil domain containing 166	100138046	chr14	1066211	1.6e-10	8.65e-08	-29.7105	1066626	2.45e-15	9.64e-13	-29.0223		-58.7328	58.7328
LOC100849610	XR_238184	uncharacterized LOC100849610	100849610	chr17	66857413	3.01e-05	0.000748002	-26.8272	66789033	5.83e-13	1.56e-10	-31.9672		-58.7945	58.7945
COPB1	XM_015474678	COPI coat complex subunit beta 1	535533	chr15	38232166	5.85e-07	4.57e-05	-26.5131	38232166	7.2e-08	5.04e-06	-32.4376		-58.9508	58.9508
KDM4B	XM_024994995	lysine demethylase 4B	508141	chr7	19115978	4.11e-12	4.21e-09	-33.381	19176454	2.17e-08	1.84e-06	-25.6741		-59.055	59.055
VPREB1	NM_001319903	pre-B lymphocyte 1	407114	chr17	71937539	1.04e-08	2.27e-06	-31.3115	71943943	1.28e-09	1.59e-07	-27.7837		-59.0951	59.0951
LOC112443363	XR_003031695	U6 spliceosomal RNA	112443363	chr21	655946	7.44e-14	1.35e-10	-34.2459	642345	4.47e-08	3.38e-06	-25.0714		-59.3172	59.3172
RAC1	XM_024984646	Rac family small GTPase 1	281440	chr25	38278039	1.44e-10	7.99e-08	-25.0518	38293632	2.96e-14	9.91e-12	-34.3402		-59.392	59.392
LOC112444661	XR_003033030	U6 spliceosomal RNA	112444661	chr27	45163811	7.74e-11	4.9e-08	-25.3639	45163762	1.77e-08	1.54e-06	-34.0571		-59.421	59.421
LOC112442596	XR_003030761	uncharacterized LOC112442596	112442596	chr19	8568538	1.19e-17	5.44e-14	-26.7983	8568529	1.51e-22	1.45e-19	-32.6344		-59.4327	59.4327
FAM20C	XM_002698175	FAM20C golgi associated secretory pathway kinase	534672	chr25	42169913	2.4e-10	1.2e-07	-30.6678	42202331	2.79e-06	9.84e-05	-28.8959		-59.5636	59.5636
FAM174B	NM_001076350	family with sequence similarity 174 member B	614841	chr21	14327923	8.77e-05	0.00156297	-25.6956	14321960	6.47e-20	4.55e-17	-33.8795		-59.5751	59.5751
LOC112444190	XR_003032435	uncharacterized LOC112444190	112444190	chr24	3348782	2.89e-09	8.47e-07	-29.1196	3348782	3.63e-10	5.24e-08	-30.5085		-59.6281	59.6281
R3HCC1L	XM_024986114	R3H domain and coiled-coil containing 1 like	616788	chr26	19234812	1.07e-10	6.29e-08	-25.8503	19222100	7.03e-25	8.45e-22	-33.8155		-59.6659	59.6659
GPR50	XM_002699646	G protein-coupled receptor 50	530065	chrX	33715510	1.17e-07	1.4e-05	-29.7739	33670672	1.24e-06	5.17e-05	-29.9498		-59.7237	59.7237
LOC112442383	XR_003030494	uncharacterized LOC112442383	112442383	chr18	62166599	1.35e-09	4.76e-07	-32.6296	62174372	2.08e-11	4.05e-09	-27.1236		-59.7533	59.7533
CELSR1	XM_024992922	cadherin EGF LAG seven-pass G-type receptor 1	522422	chr5	116740690	2.39e-06	0.000126001	-28.0754	116747380	1.66e-13	4.92e-11	-31.6947		-59.7701	59.7701
LOC112444509	XR_003032839	uncharacterized LOC112444509	112444509	chr26	44238044	1.84e-06	0.000104447	-26.3354	44281725	4.87e-11	8.69e-09	-33.5961		-59.9316	59.9316
SHISA6	XM_024980793	shisa family member 6	539499	chr19	29978590	7.07e-08	9.6e-06	-30.541	30178873	2.61e-07	1.46e-05	-29.4646		-60.0057	60.0057
WDR37	XM_005214461	WD repeat domain 37	529876	chr13	46248428	1.97e-05	0.000557634	-29.4192	46248428	8.73e-06	0.000237046	-30.6433		-60.0625	60.0625
NAT8L	XM_024993747	N-acetyltransferase 8 like	614317	chr6	116594083	0.00015878	0.00234729	-25.5596	116594149	2.16e-07	1.25e-05	-34.521		-60.0806	60.0806
LOC104973928	XR_003037925	uncharacterized LOC104973928	104973928	chr13	81182038	2.53e-07	2.47e-05	-32.0694	81171695	1.39e-09	1.72e-07	-28.0171		-60.0864	60.0864
TMEM161A	XM_005208472	transmembrane protein 161A	618720	chr7	4095114	1.67e-06	9.74e-05	-32.8073	4111210	8.1e-10	1.07e-07	-27.3442		-60.1516	60.1516
LOC112443832	XR_003032224	uncharacterized LOC112443832	112443832	chr23	51005057	4.43e-08	6.79e-06	-31.4201	51002398	7.68e-09	7.53e-07	-28.7815		-60.2017	60.2017
MYOCD	XM_010816079	myocardin	539517	chr19	31098865	7.66e-08	1.02e-05	-34.0635	30917231	5.11e-21	4.13e-18	-26.1538		-60.2174	60.2174
THEMIS2	XM_024982416	thymocyte selection associated family member 2	507126	chr2	125495264	6.27e-10	2.59e-07	-27.4783	125495264	8.07e-14	2.52e-11	-32.775		-60.2532	60.2532
LOC104974752	XR_812615	uncharacterized LOC104974752	104974752	chr18	11955975	5.78e-10	2.43e-07	-31.5601	11972803	1.24e-13	3.75e-11	-28.7176		-60.2777	60.2777
LOC112441506	XM_024988682	putative RNA-binding protein 15B	112441506	chrX	37633527	3.36e-08	5.51e-06	-29.5331	37633947	1.01e-09	1.3e-07	-30.7503		-60.2833	60.2833
MRGPRG	XM_024987511	MAS related GPR family member G	618771	chr29	48408488	2.27e-09	7.13e-07	-29.5357	48414690	4.21e-09	4.49e-07	-30.7487		-60.2844	60.2844
LOC112441940	XR_003029893	U6 spliceosomal RNA	112441940	chr16	77598711	1.01e-05	0.000347887	-31.3041	77652262	3.47e-06	0.000116605	-29.0386		-60.3428	60.3428
SLC22A8	NM_001206246	solute carrier family 22 member 8	404128	chr29	41321375	1.02e-06	6.81e-05	-27.1491	41327530	3.12e-15	1.21e-12	-33.1955		-60.3446	60.3446
TMEM9	NM_001105491	transmembrane protein 9	100125921	chr16	79683896	5.73e-07	4.49e-05	-29.1677	79683896	2.41e-07	1.38e-05	-31.5032		-60.671	60.671
MIR1247	NR_107770	microRNA mir-1247	102465275	chr21	66482698	1.39e-09	4.85e-07	-33.3076	66490067	3.26e-10	4.77e-08	-27.3946		-60.7023	60.7023
MIR149	NR_107719	microRNA mir-149	102465117	chr3	119884656	1.84e-13	2.97e-10	-34.7518	119877740	2.39e-07	1.37e-05	-26.0537		-60.8054	60.8054
PUDP	XM_015461817	pseudouridine 5'-phosphatase	617253	chrX	135656143	6.89e-10	2.79e-07	-28.7506	135642558	5.58e-11	9.83e-09	-32.2109		-60.9615	60.9615
LOC107131783	XR_001494994	uncharacterized LOC107131783	107131783	chr24	39373189	1.01e-10	6.02e-08	-35.845	39373189	5.48e-07	2.68e-05	-25.1201		-60.9651	60.9651
BCR	XM_024977858	BCR activator of RhoGEF and GTPase	789892	chr17	71739260	5.18e-07	4.18e-05	-31.3834	71769788	1.03e-07	6.82e-06	-29.6384		-61.0217	61.0217
ARHGEF19	NM_001206270	Rho guanine nucleotide exchange factor 19	617280	chr2	135912870	1.68e-10	9e-08	-26.9472	135887119	1.47e-08	1.32e-06	-34.076		-61.0232	61.0232
MAPK1	NM_175793	mitogen-activated protein kinase 1	327672	chr17	71987910	2.19e-05	0.000600761	-25.2673	71987910	2.11e-09	2.46e-07	-35.8636		-61.1309	61.1309
SPSB4	NM_001192337	splA/ryanodine receptor domain and SOCS box containing 4	512922	chr1	127872643	4.99e-07	4.07e-05	-25.8903	127891754	2.44e-08	2.03e-06	-35.3925		-61.2828	61.2828
LOC100847357	XR_139674	uncharacterized LOC100847357	100847357	chr24	39313600	5.06e-08	7.5e-06	-28.9498	39313600	2.37e-11	4.56e-09	-32.653		-61.6028	61.6028
TSPAN18	XM_024975567	tetraspanin 18	783765	chr15	74746042	1.02e-09	3.83e-07	-34.2714	74885972	1.99e-07	1.18e-05	-27.3353		-61.6067	61.6067
ECE1	XM_015460021	endothelin converting enzyme 1	281133	chr2	131382226	2.62e-08	4.58e-06	-25.7624	131361134	6.03e-11	1.06e-08	-35.9832		-61.7457	61.7457
VSTM2A	NM_001083528	V-set and transmembrane domain containing 2A	782902	chr4	292877	3.66e-08	5.89e-06	-30.8341	404534	1.02e-07	6.75e-06	-30.9703		-61.8044	61.8044
GP9	XM_005223180	glycoprotein IX platelet	617668	chr22	59024537	8.86e-05	0.00157443	-29.9157	59028471	1.51e-13	4.52e-11	-31.893		-61.8087	61.8087
ARHGEF7	XM_015473939	Rho guanine nucleotide exchange factor 7	524352	chr12	85476069	5.31e-12	5.23e-09	-35.1476	85484275	1.16e-06	4.9e-05	-26.8263		-61.9739	61.9739
LOC112442190	XR_003030204	uncharacterized LOC112442190	112442190	chr18	5676670	1.09e-16	3.93e-13	-36.7874	5762322	1.36e-05	0.000332534	-25.274		-62.0614	62.0614
ADAMTS7	XM_024982017	ADAM metallopeptidase with thrombospondin type 1 motif 7	504694	chr21	30350403	3.01e-17	1.27e-13	-34.2708	30316794	2.61e-10	3.9e-08	-27.7915		-62.0623	62.0623
KRBA1	XM_015470819	KRAB-A domain containing 1	512939	chr4	112584676	7.15e-07	5.27e-05	-27.2778	112574881	2.61e-11	4.97e-09	-34.9091		-62.1869	62.1869
RGS13	XM_024976123	regulator of G protein signaling 13	506654	chr16	12612737	5.18e-08	7.63e-06	-25.4561	12612737	2.98e-17	1.55e-14	-36.7712		-62.2273	62.2273
GTF2IRD1	XM_010819509	GTF2I repeat domain containing 1	507792	chr25	32976507	5.7e-14	1.05e-10	-36.3392	33033653	1.23e-06	5.15e-05	-25.9337		-62.2729	62.2729
GTPBP6	XM_024995409	GTP binding protein 6 (putative)	100298830	chr1	88356488	8.28e-08	1.08e-05	-29.4191	88366254	9.61e-08	6.44e-06	-32.9043		-62.3234	62.3234
ADAMTS17	XM_024982261	ADAM metallopeptidase with thrombospondin type 1 motif 17	538131	chr21	6421910	2.64e-12	2.92e-09	-31.433	6421910	8.36e-12	1.77e-09	-30.8927		-62.3258	62.3258
AGO2	NM_205794	argonaute RISC catalytic component 2	404130	chr14	3066656	2.9e-10	1.39e-07	-34.742	3106228	1.14e-06	4.84e-05	-27.6286		-62.3706	62.3706
ZHX2	XM_010811955	zinc fingers and homeoboxes 2	515040	chr14	16940851	2.11e-17	9.24e-14	-33.3333	16880924	9.48e-10	1.23e-07	-29.0517		-62.385	62.385
NOS3	XM_024990490	nitric oxide synthase 3	287024	chr4	113580954	2.6e-09	7.88e-07	-26.4207	113575055	7.64e-08	5.3e-06	-36.0142		-62.4349	62.4349
LOC112444623	XR_003032985	uncharacterized LOC112444623	112444623	chr27	44829606	7.88e-07	5.65e-05	-28.2744	45091009	2.22e-24	2.56e-21	-34.4828		-62.7572	62.7572
LOC112443848	XR_003032252	uncharacterized LOC112443848	112443848	chr23	43922708	2.16e-09	6.87e-07	-26.7927	43971495	4.24e-11	7.67e-09	-36.0033		-62.796	62.796
C23H6orf15	XM_002697351	chromosome 23 C6orf15 homolog	788708	chr23	28029519	1.25e-09	4.48e-07	-36.0351	28029875	3.65e-08	2.85e-06	-26.9078		-62.9429	62.9429
PNPLA2	NM_001046005	patatin like phospholipase domain containing 2	508493	chr29	50550722	1.9e-08	3.6e-06	-32.3269	50550760	5.87e-11	1.03e-08	-30.8871		-63.2141	63.2141
KCNMB2	NM_001080300	potassium calcium-activated channel subfamily M regulatory beta subunit 2	534568	chr1	88534297	1.21e-16	4.32e-13	-38.0421	88557231	5.78e-08	4.2e-06	-25.2905		-63.3326	63.3326
USH1G	XM_024980237	USH1 protein network component sans	531104	chr19	56504300	1.41e-09	4.89e-07	-31.5873	56503357	9.14e-12	1.93e-09	-31.9506		-63.5379	63.5379
BOLA-NC1	NM_001105616	non-classical MHC class I antigen	510417	chr23	28551087	1.21e-10	6.93e-08	-35.0052	28551137	3.78e-16	1.68e-13	-28.691		-63.6962	63.6962
THEM6	NM_001099375	thioesterase superfamily member 6	516073	chr14	1694518	8.68e-11	5.37e-08	-28.9253	1695945	2.77e-16	1.26e-13	-34.8823		-63.8075	63.8075
LOC112449571	XR_003038158	uncharacterized LOC112449571	112449571	chr14	5694040	2.12e-08	3.9e-06	-31.9595	5694040	2.8e-08	2.28e-06	-31.9305		-63.8899	63.8899
TACC2	XM_024986051	transforming acidic coiled-coil containing protein 2	533768	chr26	41953430	3.48e-09	9.78e-07	-29.8477	42064923	2.9e-09	3.25e-07	-34.0909		-63.9386	63.9386
SLC6A12	XM_024991675	solute carrier family 6 member 12	514339	chr5	107177589	1.71e-08	3.31e-06	-27.9254	107164941	5.34e-14	1.72e-11	-36.0278		-63.9531	63.9531
ITGB5	NM_174679	integrin subunit beta 5	282564	chr1	69293538	6.51e-08	9.02e-06	-31.1818	69293538	4.76e-09	4.98e-07	-32.9857		-64.1676	64.1676
LOC104973519	XR_810072	uncharacterized LOC104973519	104973519	chr11	105169935	9.1e-08	1.16e-05	-30.4681	105143262	1.84e-11	3.63e-09	-33.909		-64.3771	64.3771
MMP17	XM_024977659	matrix metallopeptidase 17	513072	chr17	45274777	7.53e-09	1.77e-06	-29.1673	45277702	1.03e-13	3.17e-11	-35.4904		-64.6577	64.6577
LOC112443507	XR_003031900	uncharacterized LOC112443507	112443507	chr22	58747964	6.97e-07	5.18e-05	-25.0916	58760051	3.91e-21	3.2e-18	-39.582		-64.6735	64.6735
CHST2	NM_001113769	carbohydrate sulfotransferase 2	615978	chr1	125873293	8.14e-13	1.08e-09	-31.6913	125873308	6.96e-13	1.83e-10	-33.0074		-64.6987	64.6987
LOC112441901	XR_003029864	small nucleolar RNA SNORA48	112441901	chr16	74976996	9.4e-06	0.000331527	-28.0664	74976981	3.64e-15	1.39e-12	-36.6558		-64.7222	64.7222
LOC107132358	XR_001498506	uncharacterized LOC107132358	107132358	chr3	117879845	1.16e-10	6.69e-08	-37.9032	117877257	6.41e-11	1.12e-08	-26.8366		-64.7398	64.7398
OR5D80P	XM_024975619	olfactory receptor family 5 subfamily D member 80, pseudogene	112441561	chr15	84898729	7.24e-08	9.77e-06	-25.4625	84873847	2.98e-27	4.44e-24	-39.3852		-64.8477	64.8477
AQP4	NM_181003	aquaporin 4	281008	chr24	30013352	4.8e-08	7.21e-06	-30.7931	30013352	8.53e-12	1.81e-09	-34.2506		-65.0437	65.0437
LOC104975600	XR_001494797	uncharacterized LOC104975600	104975600	chr22	55566802	5.72e-26	1.29e-21	-37.5764	55550038	2.54e-17	1.33e-14	-27.6074		-65.1838	65.1838
LOC520402	XM_024975678	proteoglycan 3	520402	chr15	80665752	8.47e-09	1.93e-06	-38.7059	80645975	6.97e-09	6.94e-07	-26.6139		-65.3198	65.3198
PRRT3	XM_005222611	proline rich transmembrane protein 3	504853	chr22	16818940	1.48e-08	2.97e-06	-27.0615	16818852	1.13e-14	4.07e-12	-38.2677		-65.3293	65.3293
LOC100126230	NM_001110098	JY-1	100126230	chr29	17332337	1.57e-06	9.34e-05	-28.0071	17380116	2.49e-13	7.16e-11	-37.4204		-65.4275	65.4275
LOC100125266	NM_001103322	alkaline phosphatase-like	100125266	chr2	120106529	8.76e-09	1.98e-06	-33.94	120106529	1.57e-09	1.91e-07	-31.5492		-65.4892	65.4892
KCNC3	XM_024978743	potassium voltage-gated channel subfamily C member 3	617852	chr18	56474371	7.12e-07	5.26e-05	-33.183	56489195	3.05e-08	2.45e-06	-32.3531		-65.536	65.536
VPS26C	NM_001040510	VPS26 endosomal protein sorting factor C	507647	chr1	149448134	5.33e-07	4.26e-05	-30.2985	149448052	8.35e-15	3.05e-12	-35.2721		-65.5706	65.5706
STMND1	XM_003587737	stathmin domain containing 1	100848740	chr23	40149078	1.73e-17	7.69e-14	-39.7444	40149078	3.65e-08	2.86e-06	-25.8615		-65.6059	65.6059
EIF2S2	NM_001015621	eukaryotic translation initiation factor 2 subunit beta	520094	chr13	63552771	1.77e-07	1.89e-05	-32.3388	63552688	1.67e-10	2.61e-08	-33.2937		-65.6326	65.6326
LOC112449080	XR_003037568	uncharacterized LOC112449080	112449080	chr12	75474545	1.59e-09	5.35e-07	-31.0942	75469663	2.91e-15	1.13e-12	-34.725		-65.8192	65.8192
LOC112447764	XR_003035945	uncharacterized LOC112447764	112447764	chr8	758994	2.85e-08	4.87e-06	-33.2011	759099	1.27e-09	1.58e-07	-32.6183		-65.8193	65.8193
LOC107131941	XR_001495357	uncharacterized LOC107131941	107131941	chr28	28364475	1.53e-11	1.28e-08	-40.9091	28364475	4.05e-05	0.000755225	-25		-65.9091	65.9091
LOC112444247	XR_003032500	U6 spliceosomal RNA	112444247	chr24	27750362	1.04e-08	2.26e-06	-33.2519	27750362	1.07e-09	1.36e-07	-32.9027		-66.1546	66.1546
OBSCN	NM_001102196	obscurin, cytoskeletal calmodulin and titin-interacting RhoGEF	537193	chr7	2760308	3.14e-15	8.35e-12	-36.7521	2820388	7.33e-09	7.24e-07	-29.5722		-66.3243	66.3243
LOC101905166	XR_001500416	uncharacterized LOC101905166	101905166	chr5	109781798	5.15e-10	2.22e-07	-35.149	109781845	5.55e-10	7.65e-08	-31.3636		-66.5126	66.5126
CFAP92	XM_024983328	cilia and flagella associated protein 92 (putative)	785686	chr22	58974526	2.42e-06	0.000127113	-32.9894	58974622	1.3e-18	7.94e-16	-34.0061		-66.9955	66.9955
RCAN1	NM_001034679	regulator of calcineurin 1	539640	chr1	1014412	1.16e-10	6.69e-08	-39.5031	968634	1.13e-08	1.06e-06	-27.5922		-67.0953	67.0953
EFHD2	NM_001103245	EF-hand domain family member D2	514259	chr16	52118757	2.12e-07	2.17e-05	-29.4008	52106245	4.77e-18	2.73e-15	-37.9538		-67.3546	67.3546
ZDHHC18	XM_024982468	zinc finger DHHC-type palmitoyltransferase 18	100337343	chr2	126365742	3.68e-07	3.25e-05	-26.8537	126359823	6.43e-13	1.71e-10	-40.5213		-67.3749	67.3749
GZF1	XM_010811305	GDNF inducible zinc finger protein 1	525199	chr13	42024964	4.8e-10	2.1e-07	-33.9031	42024964	1.93e-09	2.29e-07	-33.611		-67.5141	67.5141
ABCD1	NM_001046190	ATP binding cassette subfamily D member 1	515178	chrX	36957968	3.05e-08	5.13e-06	-31.3964	36967949	8.42e-08	5.76e-06	-36.2687		-67.6652	67.6652
LOC112447855	XR_003036143	uncharacterized LOC112447855	112447855	chr8	112025325	0.000119273	0.00193091	-25.0613	112045310	3.91e-11	7.14e-09	-42.7568		-67.8181	67.8181
PES1	XM_024977179	pescadillo ribosomal biogenesis factor 1	511676	chr17	69561799	1.77e-16	6.11e-13	-40.0749	69561806	4.06e-06	0.000131586	-27.7793		-67.8542	67.8542
TNS1	XM_024999120	tensin 1	286798	chr2	105977983	1.44e-06	8.79e-05	-25.5473	106061898	8.77e-18	4.87e-15	-42.3602		-67.9075	67.9075
LOC112444295	XR_003032598	uncharacterized LOC112444295	112444295	chr25	4430109	5.44e-08	7.91e-06	-30.6233	4425477	7.65e-14	2.4e-11	-37.4617		-68.085	68.085
MAN1C1	XM_002685706	mannosidase alpha class 1C member 1	615012	chr2	127425769	5.19e-07	4.19e-05	-30.397	127438540	5.41e-28	8.61e-25	-37.8003		-68.1973	68.1973
RFLNA	NM_001205617	refilin A	507695	chr17	51467781	8.06e-13	1.08e-09	-36.5226	51366601	7.49e-08	5.22e-06	-31.9843		-68.5069	68.5069
SIGLEC11	XM_010815234	sialic acid binding Ig like lectin 11	511180	chr18	56293499	8.96e-24	1.3e-19	-39.1311	56285745	1.1e-08	1.03e-06	-29.4372		-68.5684	68.5684
LOC104969916	XR_001494942	uncharacterized LOC104969916	104969916	chr23	49912894	5.91e-05	0.00119196	-25.5472	49966667	5.3e-20	3.78e-17	-43.0294		-68.5766	68.5766
SPIB	NM_001205444	Spi-B transcription factor	784460	chr18	56573171	5.75e-15	1.43e-11	-40.6649	56572627	2.63e-08	2.16e-06	-28.3606		-69.0256	69.0256
MAN2B1	XM_015471957	mannosidase alpha class 2B member 1	282272	chr7	12852826	8.23e-11	5.15e-08	-38.076	12852826	2.26e-08	1.9e-06	-31.0403		-69.1162	69.1162
MMRN2	XM_002698938	multimerin 2	512308	chr28	41554146	1.8e-10	9.52e-08	-39.0141	41554146	5.53e-07	2.7e-05	-30.6808		-69.6948	69.6948
GPR83	XM_005215729	G protein-coupled receptor 83	104968467	chr15	1406898	6.72e-15	1.64e-11	-35.4085	1406898	6.66e-15	2.46e-12	-34.3172		-69.7258	69.7258
LOC107133268	XM_015475326	protocadherin-16-like	107133268	chr17	3011595	5.78e-13	8e-10	-40.7502	3011146	4.1e-12	9.27e-10	-28.9769		-69.7271	69.7271
EFCC1	NM_001146692	EF-hand and coiled-coil domain containing 1	617677	chr22	58988642	2.48e-07	2.43e-05	-29.1104	58983274	6.97e-18	3.93e-15	-41.2637		-70.3741	70.3741
LOC107133240	XR_003029758	uncharacterized LOC107133240	107133240	chr16	50495635	2.19e-15	6.04e-12	-39.4826	50495635	1.64e-12	4.02e-10	-31.5605		-71.0431	71.0431
SAMM50	NM_001046623	SAMM50 sorting and assembly machinery component	618777	chr5	114723538	1.68e-08	3.26e-06	-28.1811	114721118	8.54e-20	5.91e-17	-42.913		-71.0942	71.0942
FSCN2	NM_176633	fascin actin-bundling protein 2, retinal	337926	chr19	51236610	1.03e-10	6.12e-08	-41.2427	51236743	1.07e-13	3.28e-11	-30.1619		-71.4046	71.4046
TPST2	NM_001035429	tyrosylprotein sulfotransferase 2	540183	chr17	66224373	7.11e-26	1.56e-21	-38.3929	66248036	1.58e-09	1.92e-07	-33.5107		-71.9036	71.9036
LOC112443683	XR_003032091	small nucleolar RNA U3	112443683	chr2	133578215	4.57e-08	6.96e-06	-25.3528	133646944	3.44e-16	1.54e-13	-46.7638		-72.1166	72.1166
LOC104971076	XR_804609	uncharacterized LOC104971076	104971076	chr1	151231563	1.76e-06	0.000101114	-27.7245	151342127	6.91e-18	3.9e-15	-44.56		-72.2846	72.2846
ZNF385D	XM_024986354	zinc finger protein 385D	789528	chr27	43439843	1.64e-06	9.62e-05	-31.0563	43711899	3.28e-23	3.34e-20	-41.529		-72.5853	72.5853
KLF13	NM_001083533	KLF transcription factor 13	789710	chr21	27653121	6.32e-09	1.55e-06	-31.9257	27653090	8.62e-22	7.62e-19	-40.6648		-72.5904	72.5904
MIR2409	NR_030847	microRNA mir-2409	100313197	chr29	50454384	2.24e-14	4.7e-11	-25.7301	50449941	1.04e-21	9.07e-19	-47.2789		-73.009	73.009
COL11A2	NM_001046199	collagen type XI alpha 2 chain	515435	chr23	7365752	7.42e-06	0.000280829	-27.0149	7365752	2.04e-12	4.91e-10	-46.055		-73.07	73.07
ANGPTL7	NM_001014909	angiopoietin like 7	512698	chr16	42457575	4.72e-10	2.08e-07	-36.1221	42457575	2.05e-10	3.14e-08	-37.3788		-73.5009	73.5009
RAB43	XM_024983330	RAB43, member RAS oncogene family	112443508	chr22	59048060	6.13e-08	8.65e-06	-32.0878	59048897	2.36e-19	1.56e-16	-41.6728		-73.7606	73.7606
C1GALT1	NM_001076160	core 1 synthase, glycoprotein-N-acetylgalactosamine 3-beta-galactosyltransferase 1	539417	chr4	15307023	5.98e-35	3.29e-30	-47.6445	15430014	7.57e-09	7.44e-07	-27.0093		-74.6539	74.6539
ADARB1	XR_233448	adenosine deaminase RNA specific B1	521761	chr1	144976986	3.47e-21	3.01e-17	-46.3576	144976986	1.16e-07	7.54e-06	-28.4266		-74.7842	74.7842
SMOC2	XM_024996838	SPARC related modular calcium binding 2	615490	chr9	102625306	6.59e-07	4.98e-05	-27.983	102625323	3.4e-35	1e-31	-47.148		-75.1309	75.1309
CHAT	XM_015461094	choline O-acetyltransferase	524732	chr28	43751840	1.37e-06	8.48e-05	-28.3733	43757380	2.46e-24	2.83e-21	-47.7016		-76.0749	76.0749
LOC112446460	XR_003034471	uncharacterized LOC112446460	112446460	chr4	117457728	7.57e-06	0.000284895	-25.1567	117445463	9.15e-30	1.68e-26	-51.938		-77.0947	77.0947
SV2B	XM_024981806	synaptic vesicle glycoprotein 2B	527014	chr21	15815129	4.42e-19	2.6e-15	-51.097	16111801	2.51e-07	1.42e-05	-26.6397		-77.7368	77.7368
LOC104975911	XR_001495134	uncharacterized LOC104975911	104975911	chr25	37247706	4.03e-09	1.1e-06	-31.9247	37245786	5.99e-23	5.97e-20	-45.885		-77.8096	77.8096
LOC112448534	XR_003036929	uncharacterized LOC112448534	112448534	chr10	99947062	2.24e-10	1.14e-07	-37.2799	99915325	2.85e-15	1.11e-12	-40.6183		-77.8982	77.8982
UNC93A	XM_024996822	unc-93 homolog A	613535	chr9	102007744	1.35e-10	7.59e-08	-35.4145	102014073	5e-16	2.18e-13	-43.3472		-78.7617	78.7617
LOC112444481	XR_003032769	uncharacterized LOC112444481	112444481	chr26	43898738	1.56e-12	1.86e-09	-30.763	43898744	2.16e-28	3.52e-25	-48.0414		-78.8044	78.8044
BAIAP2L1	XM_003587844	BAR/IMD domain containing adaptor protein 2 like 1	615412	chr25	37669495	2.11e-42	2.61e-37	-45.9007	37640371	2.24e-13	6.5e-11	-33.1125		-79.0132	79.0132
TP53I11	NM_001075725	tumor protein p53 inducible protein 11	515682	chr15	74944583	5.05e-08	7.49e-06	-25.145	75008234	5e-14	1.62e-11	-54.3743		-79.5193	79.5193
EOMES	XM_005222425	eomesodermin	511947	chr22	2365210	9.37e-10	3.56e-07	-27.357	2056369	1.39e-30	2.75e-27	-52.2204		-79.5774	79.5774
SETD4	XM_024991300	SET domain containing 4	540440	chr1	148321956	9.96e-17	3.66e-13	-39.5804	148321956	1.54e-20	1.17e-17	-40.3888		-79.9692	79.9692
MIR2285O-5	NR_107782	microRNA mir-2285o-5	102466908	chr5	117254744	1.91e-13	3.08e-10	-36.9313	117420126	6.57e-27	9.5e-24	-43.2001		-80.1314	80.1314
LOC112441502	XM_024979123	carcinoembryonic antigen-related cell adhesion molecule 7-like	112441502	chr18	51433334	3.65e-07	3.23e-05	-26.9784	51433334	1.36e-28	2.27e-25	-53.7291		-80.7075	80.7075
TEAD4	XM_010805630	TEA domain transcription factor 4	526771	chr5	106800539	1.46e-08	2.94e-06	-29.8895	106800539	2.93e-23	3.01e-20	-51.2058		-81.0953	81.0953
PRKCZ	XM_005217021	protein kinase C zeta	286877	chr16	50698692	1.17e-08	2.48e-06	-28.4273	50680343	2.09e-27	3.13e-24	-52.7292		-81.1566	81.1566
LOC112444931	XR_003033343	uncharacterized LOC112444931	112444931	chr29	26250981	5.69e-12	5.52e-09	-28.7747	26251052	6.92e-27	9.97e-24	-53.7275		-82.5022	82.5022
LOC112443546	XR_003031958	U6 spliceosomal RNA	112443546	chr22	4490188	3.92e-21	3.29e-17	-50.9845	4567111	1.22e-10	1.99e-08	-31.5879		-82.5723	82.5723
TOP2B	XM_024986386	DNA topoisomerase II beta	282097	chr27	40101661	9.67e-20	6.43e-16	-56.1581	40236059	6.74e-10	9.09e-08	-26.6234		-82.7815	82.7815
LOC107132680	XR_001500769	uncharacterized LOC107132680	107132680	chr8	8143971	3.89e-05	0.000895123	-25.0703	8159463	6.37e-40	2.87e-36	-57.7471		-82.8174	82.8174
LOC112443017	XR_003031290	uncharacterized LOC112443017	112443017	chr20	68219627	3.46e-17	1.43e-13	-47.4726	68167928	8.59e-12	1.82e-09	-35.3704		-82.8429	82.8429
LOC112441919	XR_003029875	U6 spliceosomal RNA	112441919	chr16	79178952	6.11e-09	1.51e-06	-30.8872	79189668	3.34e-42	1.72e-38	-52.1186		-83.0059	83.0059
MFAP2	XM_005203074	microfibril associated protein 2	281912	chr2	135598655	4.31e-07	3.67e-05	-25.3024	135598655	3.06e-30	5.93e-27	-59.8977		-85.2001	85.2001
LOC101903665	XR_003037961	uncharacterized LOC101903665	101903665	chr13	82238688	3.26e-08	5.39e-06	-26.2984	82172871	5.5e-35	1.58e-31	-59.215		-85.5134	85.5134
COL22A1	XM_015474404	collagen type XXII alpha 1 chain	521058	chr14	4083004	3.05e-13	4.57e-10	-39.6899	4077478	3.51e-30	6.74e-27	-46.2241		-85.914	85.914
LOC112442210	XR_003030226	uncharacterized LOC112442210	112442210	chr18	56783390	2.25e-19	1.44e-15	-48.9677	56761153	5.54e-10	7.63e-08	-37.2431		-86.2108	86.2108
LOC112449599	XR_003038195	uncharacterized LOC112449599	112449599	chr14	4156034	2.32e-07	2.32e-05	-25.9007	4186633	2.19e-37	7.94e-34	-61.087		-86.9876	86.9876
LOC104972309	XR_003034483	uncharacterized LOC104972309	104972309	chr4	119740685	7.44e-09	1.75e-06	-35.1211	119733551	4.97e-35	1.45e-31	-52.0796		-87.2008	87.2008
C6H4orf54	XM_015471522	chromosome 6 C4orf54 homolog	101904203	chr6	24976810	7.77e-12	7.14e-09	-43.3897	24976508	1.47e-17	7.97e-15	-44.1769		-87.5666	87.5666
RBM19	XM_024977100	RNA binding motif protein 19	507065	chr17	60718681	3.06e-20	2.18e-16	-51.3879	60712516	2.97e-12	6.93e-10	-36.5923		-87.9802	87.9802
LOC112447841	XR_003036119	uncharacterized LOC112447841	112447841	chr8	102343353	5.04e-12	5.02e-09	-40.5237	102343353	7.89e-20	5.49e-17	-49.2663		-89.79	89.79
PKNOX2	NM_001144108	PBX/knotted 1 homeobox 2	617454	chr29	28834839	1.35e-07	1.56e-05	-26.2714	28761195	2.47e-34	6.7e-31	-63.6113		-89.8827	89.8827
MALRD1	XM_015474017	MAM and LDL receptor class A domain containing 1	783682	chr13	20749427	1.04e-18	5.65e-15	-35.0937	20749427	5.45e-61	1.34e-56	-55.2024		-90.2961	90.2961
LOC112449648	XR_003038246	U6 spliceosomal RNA	112449648	chr14	4302067	4.87e-09	1.26e-06	-32.5358	4302067	4.53e-27	6.6e-24	-57.8321		-90.3679	90.3679
FAF2	NM_001077020	Fas associated factor family member 2	767948	chr7	37953011	7.68e-19	4.3e-15	-43.0933	37953011	9.69e-24	1.05e-20	-48.5994		-91.6928	91.6928
KAZN	XM_024976845	kazrin, periplakin interacting protein	100298347	chr16	52490681	2.81e-18	1.43e-14	-37.2871	52928664	4.43e-42	2.26e-38	-55.0491		-92.3362	92.3362
GRB10	XM_024990509	growth factor receptor bound protein 10	407210	chr4	5145739	3.64e-22	3.92e-18	-53.9498	5200855	6.62e-21	5.27e-18	-39.7893		-93.7391	93.7391
IPO8	XM_024991799	importin 8	523408	chr5	78946115	3.28e-14	6.57e-11	-32.0349	78878664	6.14e-33	1.48e-29	-64.5225		-96.5574	96.5574
PPP1R3G	XM_010818624	protein phosphatase 1 regulatory subunit 3G	616147	chr23	49521974	1.18e-10	6.78e-08	-34.9011	49517381	1.02e-46	7.11e-43	-65.1531		-100.054	100.054
LOC112446646	XR_003034654	uncharacterized LOC112446646	112446646	chr5	12576364	9.6e-07	6.54e-05	-25.4497	12389516	5.67e-53	7.37e-49	-75.4717		-100.921	100.921
NEK7	XM_024976907	NIMA related kinase 7	781355	chr16	77082639	2.97e-07	2.79e-05	-26.8169	77146670	3.54e-67	1.49e-62	-76.6777		-103.495	103.495
LOC101905222	XM_025001994	maestro heat-like repeat family member 5	101905222	chr14	1791295	3.31e-09	9.39e-07	-26.9295	1750502	3.63e-68	1.66e-63	-78.3069		-105.236	105.236
WDR86	NM_001191339	WD repeat domain 86	100140069	chr4	113934566	4.47e-11	3.11e-08	-33.3884	113946167	1.69e-66	6.36e-62	-73.5492		-106.938	106.938
PLEKHG6	XM_024992691	pleckstrin homology and RhoGEF domain containing G6	535353	chr5	104104870	6.85e-23	8.27e-19	-53.0836	104104870	2.79e-31	5.92e-28	-58.025		-111.109	111.109
NXPH1	NM_001034762	neurexophilin 1	614571	chr4	16958036	3.04e-31	1.16e-26	-53.4234	16958036	7.24e-40	3.25e-36	-64.3232		-117.747	117.747
