# Supplementary material for: Postnatal epigenetic differences in calves following transient fetal infection with bovine viral diarrhea virus
Source: BMC Genomics. 2025 May 2;26:441. doi: 10.1186/s12864-025-11562-5 (PMC12049026; doi:10.1186/s12864-025-11562-5)
Supplement: Supplementary file 6 — Supplementary Material 6. [file 12864_2025_11562_MOESM6_ESM.xlsx]

## Sheet: S File 4 4moTI vs 4moPI - Canon
Canonical.Pathways	PI	TI
Role of Osteoclasts in Rheumatoid Arthritis Signaling Pathway	2.828	1.886
GP6 Signaling Pathway	1.941	2.496
Wound Healing Signaling Pathway	1.604	2.673
RHO GTPase cycle	2.502	1.732
Collagen chain trimerization	2.449	1.633
Collagen biosynthesis and modifying enzymes	2.449	1.633
White Adipose Tissue Browning Pathway	1.155	2.887
RHOGDI Signaling	-1.732	-2.309
Extracellular matrix organization	1.89	1.89
Signaling by Rho Family GTPases	1.604	2.138
Integrin Signaling	0.905	2.714
CDX Gastrointestinal Cancer Signaling Pathway	1.807	1.807
GPVI-mediated activation cascade	1.342	2.236
Collagen degradation	2.236	1.342
Effects of PIP2 hydrolysis	-1.342	-2.236
G-Protein Coupled Receptor Signaling	1.48	1.808
Signaling by NOTCH1	1.633	1.633
Integrin cell surface interactions	2.449	0.816
Insulin Receptor Signaling	1.265	1.897
IGF-1 Signaling	1.134	1.89
Sensory processing of sound by outer hair cells of the cochlea	1.134	1.89
Androgen Signaling	1.508	1.508
Epithelial Adherens Junction Signaling	0.905	2.111
RHO GTPases activate PKNs	2	1
Apelin Cardiac Fibroblast Signaling Pathway	1	2
Apelin Muscle Signaling Pathway	1	2
DAP12 interactions	1	2
Metabolism of amine-derived hormones	-1	-2
RHO GTPases activate PAKs	2	1
Molecular Mechanisms of Cancer	1.342	1.64
Sensory processing of sound by inner hair cells of the cochlea	0.707	2.121
CREB Signaling in Neurons	0.686	2.058
NCAM signaling for neurite out-growth	1.342	1.342
GADD45 Signaling	1.342	1.342
Paxillin Signaling	1.342	1.342
Semaphorin interactions	1.342	1.342
Apelin Adipocyte Signaling Pathway	1.342	1.342
RANK Signaling in Osteoclasts	0.447	2.236
Smooth Muscle Contraction	0.447	2.236
PEDF Signaling	0.447	2.236
G alpha (i) signalling events	1.604	1.069
p75 NTR receptor-mediated signalling	1.604	1.069
Apelin Endothelial Signaling Pathway	1	1.667
Cardiac Hypertrophy Signaling	0.333	2.333
Phagosome Formation	0.649	1.947
Leukocyte Extravasation Signaling	1.265	1.265
Regulation of Actin-based Motility by Rho	0.816	1.633
RAC Signaling	0.816	1.633
Signaling by MET	0.816	1.633
PI3K/AKT Signaling	0.816	1.633
Elastic fibre formation	1.633	0.816
Mitochondrial biogenesis	1.633	0.816
G alpha (12/13) signalling events	1.508	0.905
O-linked glycosylation	1.508	0.905
Adrenomedullin signaling pathway	0.577	1.732
Serotonin Receptor Signaling	0.378	1.89
Fc? Receptor-mediated Phagocytosis in Macrophages and Monocytes	0.378	1.89
Breast Cancer Regulation by Stathmin1	1.671	0.557
Oxytocin in Brain Signaling Pathway	0.277	1.941
Glutaminergic Receptor Signaling Pathway (Enhanced)	1.091	1.091
S100 Family Signaling Pathway	0.457	1.677
fMLP Signaling in Neutrophils	0.707	1.414
Assembly of collagen fibrils and other multimeric structures	1.414	0.707
eNOS Signaling	0.707	1.414
IL-3 Signaling	0.707	1.414
Activation of NMDA receptors and postsynaptic events	0.707	1.414
Docosahexaenoic Acid (DHA) Signaling	0.775	1.291
Actin Cytoskeleton Signaling	0.258	1.807
ILK Signaling	0.333	1.667
Leptin Signaling in Obesity	1	1
Signaling by Insulin receptor	1	1
Sleep NREM Signaling Pathway	-0.333	-1.667
Cellular Effects of Sildenafil (Viagra)	-1.581	-0.316
Orexin Signaling Pathway	0.471	1.414
Nitric Oxide Signaling in the Cardiovascular System	0.302	1.508
Factors Promoting Cardiogenesis in Vertebrates	-1.508	-0.302
Signaling by VEGF	0.905	0.905
G Beta Gamma Signaling	0.302	1.508
LPS-stimulated MAPK Signaling	0.447	1.342
nNOS Signaling in Skeletal Muscle Cells	0.447	1.342
Chemokine Signaling	0.447	1.342
Heme signaling	-0.447	-1.342
Signaling by PTK6	-1.342	-0.447
RHO GTPases Activate NADPH Oxidases	1.342	0.447
Apelin Cardiomyocyte Signaling Pathway	1.155	0.577
Calcium Signaling	1.155	0.577
Synaptic Long Term Depression	0.277	1.387
IL-12 Signaling and Production in Macrophages	-0.832	-0.832
Autism Signaling Pathway	0.832	0.832
Melanocyte Development and Pigmentation Signaling	0.816	0.816
Opioid Signalling	0.816	0.816
Insulin Secretion Signaling Pathway	1.069	0.535
BBSome Signaling Pathway	0.962	0.577
G?i Signaling	1.134	0.378
14-3-3-mediated Signaling	0.378	1.134
Extra-nuclear estrogen signaling	0.378	1.134
Transport of inorganic cations/anions and amino acids/oligopeptides	1.134	0.378
Neurovascular Coupling Signaling Pathway	0.943	0.471
Ephrin A Signaling	0.333	1
Platelet homeostasis	1	0.333
GNRH Signaling	0.333	1
Endocannabinoid Neuronal Synapse Pathway	0.333	1
Corticotropin Releasing Hormone Signaling	0.905	0.302
?-Adrenergic Signaling	0.447	0.447
CCR3 Signaling in Eosinophils	0.447	0.447
Dopamine Receptor Signaling	0.447	0.447
Neuroprotective Role of THOP1 in Alzheimer's Disease	-0.447	-0.447
PXR/RXR Activation	0.447	0.447
Pyridoxal 5'-phosphate Salvage Pathway	-0.447	-0.447
Signaling by PDGF	0.378	0.378
Synaptic Long Term Potentiation	0.333	0.333
Adipogenesis pathway	-0.333	-0.333
