# Supplementary material for: Postnatal epigenetic differences in calves following transient fetal infection with bovine viral diarrhea virus
Source: BMC Genomics. 2025 May 2;26:441. doi: 10.1186/s12864-025-11562-5 (PMC12049026; doi:10.1186/s12864-025-11562-5)
Supplement: Supplementary file 7 — Supplementary Material 7. [file 12864_2025_11562_MOESM7_ESM.xlsx]

## Sheet: S File 5 4moTI vs 4moPI - Upstr
Upstream.Regulators	PI - z score	TI - z score
EGLN2	-2.789	-2.789
BDNF	2.548	2.28
calcitriol	2.013	2.68
NOTCH1	-2.602	-1.682
KCNJ2	2.138	2.138
SOX2	2.753	1.444
dexamethasone	2.538	1.585
BMPR1A	-2.333	-1.667
SAMD8	2	2
apigenin	2.608	1.118
maslinic acid	2.219	1.387
valproic acid	-2.078	-1.503
5-azacytidine	1.528	2.051
topiramate	1.342	2.236
nitrofen	-1.342	-2.236
AHCY	1.342	2.236
miR-182-5p (and other miRNAs w/seed UUGGCAA)	-0.943	-2.607
FOXA2	1.277	2.266
L-glutamic acid	-1.757	-1.757
N-methyl-D-aspartate	2.412	1
Tcf7	2.163	1.242
BACH2	-1.633	-1.633
RET	-1.633	-1.633
SPDEF	-1.633	-1.633
tetrabromobisphenol A	1.633	1.633
SPP1	0.336	2.853
NR5A1	-0.742	-2.438
Secretase gamma	-1.969	-1.154
LAMP2	1.154	1.969
MAP2K5	-1.98	-1.131
metribolone	0.941	2.167
let-7 (includes others)	-1.848	-1.222
DKK1	1.964	1.091
NGEF	1.134	1.89
progesterone	1.357	1.646
PHF6	1	2
EXOSC3	-1	-2
LIPE	1	2
POU4F1	-0.861	-2.13
LMO2	1.595	1.371
DIO2	-1.026	-1.937
GSK3B	1.217	1.734
IMMT	1.446	1.446
LMNA	-1.912	-0.956
KDM5A	-1.863	-0.976
15-deoxy-delta-12,14 -PGJ 2	1.651	1.182
ADAMTS18	0.849	1.98
PPIF	-0.707	-2.121
N-Ac-Leu-Leu-norleucinal	-1.727	-1.089
ASPSCR1-TFE3	1.585	1.212
LDB1	1.769	1
DIO3	1.36	1.36
FAS	-2.216	-0.492
APC	2.557	0.148
ERBB4	-1.664	-1.04
citarinostat	-1.342	-1.342
TFAP4	0.447	2.236
SLC35D3	1.966	0.713
EHMT1	1.069	1.604
VCAN	1.112	1.557
ADORA2A	-1	-1.667
activin (family)	1.737	0.929
MEK	-1.608	-1.037
PDGF (complex)	-1.204	-1.422
ADAM17	-0.946	-1.673
MEF2A	-1.294	-1.294
forskolin	1.771	0.813
NR1H2	-0.625	-1.948
KLF4	1.379	1.185
tretinoin	2.063	0.487
THRA	-1.531	-1.013
AHR	-1.916	-0.614
bexarotene	1.959	0.56
TFEB	0.419	2.096
docosahexaenoic acid	1.807	0.666
NR3C2	1.23	1.23
ACSL4	-0.816	-1.633
LATS	-1.633	-0.816
COL5A1	-0.816	-1.633
MED1	-1.915	-0.522
NRAS	-1.526	-0.895
ERK	-0.595	-1.816
CREBBP	-1.203	-1.203
insulin	-0.407	-1.994
EBI3	1.195	1.195
HSPA9	1.195	1.195
ATF6	-1.195	-1.195
TSC2	1.078	1.294
S100A9	-0.676	-1.69
DLK1	1.521	0.845
urethane	-1.177	-1.177
ATG7	0.761	1.572
ISG15	1.165	1.165
carbamylcholine	0.818	1.487
S100A8	-0.64	-1.664
TGFB1	0.852	1.436
SOX9	0.475	1.803
GSTO1	1.134	1.134
1810019D21Rik	1.89	0.378
MYCN	-2.05	-0.203
FLCN	-1.463	-0.788
MECP2	-0.518	-1.728
SERPINF1	1.941	0.277
SP600125	-1.472	-0.71
GATA3	-1.204	-0.965
17-alpha-ethinylestradiol	1.58	0.581
mir-182	-0.239	-1.912
MAFB	-1.912	-0.239
FOXC2	0.47	1.68
reactive oxygen species	-1.982	-0.152
NCOR2	-1.067	-1.067
PHACTR1	-1.067	-1.067
RASSF1	1.066	1.066
tamoxifen	-1.473	-0.631
IL6	0.424	1.679
EOMES	0.639	1.448
OSM	0.725	1.357
AGT	1.46	0.599
NR5A2	-1.029	-1.029
TET2	-0.681	-1.362
medroxyprogesterone acetate	-0.981	-1.059
SNCA	1.314	0.725
WNT4	0.706	1.326
VEGFA	0.38	1.648
NRG1	-1.109	-0.919
HDAC	-0.749	-1.263
PPP4R3A	1	1
OTUB1	-1	-1
DNMT3B	-1	-1
HOXC6	1	1
PPP4R3B	1	1
daporinad	-1	-1
AHI1	1	1
STAT5A/B	-1	-1
RUNX2	-1.609	-0.388
miR-144-3p (miRNAs w/seed ACAGUAU)	-0.038	-1.954
EWSR1-FLI1	-0.047	-1.944
miR-338-3p (miRNAs w/seed CCAGCAU)	0.29	1.682
HDL	1.477	0.492
DDX3X	0.784	1.177
PD173074	1.672	0.288
estradiol-17beta-benzoate	0.389	1.554
haloperidol	0.555	1.387
KAT5	-0.632	-1.265
PRDM1	-0.792	-1.091
ciglitazone	1.648	0.229
APOE	1.53	0.325
nocodazole	-0.692	-1.154
ARNT2	0.905	0.905
SIM1	0.898	0.898
CREM	0.896	0.896
OTX2	0.128	1.664
SIX1	0.263	1.526
ADGRE2	1.342	0.447
candesartan	-0.447	-1.342
prostaglandin D2	1.342	0.447
APOA1	0.447	1.342
ERBB2	-1.55	-0.213
GATA6	-0.52	-1.213
bleomycin	-0.973	-0.748
TP53	1.518	0.19
ANGPTL2	-1.103	-0.594
PDLIM2	1.195	0.478
fluoxetine	0.478	1.195
miR-199a-5p (and other miRNAs w/seed CCAGUGU)	-1.195	-0.478
ISL1	-0.822	-0.822
rosiglitazone	1.35	0.289
OGA	1.225	0.408
RGFP966	-0.816	-0.816
YAP1	-1.381	-0.227
L-triiodothyronine	-0.449	-1.158
GLIS1	1.4	0.2
KMT2A	-0.788	-0.788
FOXO1	0.9	0.67
TSHZ3	-1.172	-0.391
PDX1	-0.469	-1.093
FSH	-1.093	-0.469
prednisolone	0.258	1.291
MET	-1.437	-0.096
retinoid	0.765	0.765
sunitinib	-1.091	-0.436
TCF20	-0.378	-1.134
CLDN7	-0.647	-0.863
SMAD4	-0.986	-0.521
DICER1	-0.357	-1.141
IGFBP2	0.749	0.749
STAT6	0.021	1.445
tunicamycin	-0.454	-0.999
CRH	0.721	0.721
BMP7	-0.847	-0.585
PTPRN2	-0.713	-0.713
LHX1	0.102	1.32
miR-29b-3p (and other miRNAs w/seed AGCACCA)	-1.087	-0.333
CAPN6	0.707	0.707
NME1	-0.943	-0.471
estrogen receptor	-1.34	-0.071
FGF2	0.63	0.765
RELB	-0.522	-0.87
CBFB	0.277	1.109
morphine	0.554	0.83
ZEB2	0.604	0.764
SND1	0.389	0.971
TGFB2	0.094	1.251
IL1F10	-1.091	-0.218
POU4F2	1.091	0.218
POMC	0.928	0.379
NR3C1	0.508	0.763
NFkB (complex)	-1.147	-0.08
PLK1	-1.154	-0.068
cyclosporin A	0.786	0.434
MFGE8	1.067	0.152
2-acetylaminofluorene	0.152	1.067
E2F3	-0.508	-0.711
FYN	-1.067	-0.152
LGALS3	0.26	0.954
camptothecin	-0.371	-0.836
AMBRA1	-0.956	-0.239
LEPR	0.59	0.59
ESR1	0.641	0.538
decitabine	0.32	0.851
Calcineurin (complex)	0.946	0.218
GLI2	-0.929	-0.23
PGR	0.201	0.939
N6AMT1	-0.282	-0.847
bucladesine	-0.811	-0.28
POU5F1	0.774	0.304
mir-15 (includes others)	-0.637	-0.435
THZ531	-0.535	-0.535
MYC	0.372	0.677
CCR2	0.332	0.705
EPAS1	0.799	0.235
Collagen type I (complex)	0.686	0.343
SMAD3	0.756	0.271
EGFR	0.217	0.808
FFAR3	0.128	0.896
DLX1	0.128	0.896
ERK1/2	0.438	0.583
calcimycin	0.74	0.255
trichostatin A	0.217	0.774
FOXA1	0.396	0.594
STAT3	0.132	0.83
streptozocin	0.498	0.457
ESR2	0.092	0.862
COL18A1	0.76	0.193
IRS1	-0.135	-0.777
FBXO32	0.342	0.57
PKD1	-0.181	-0.724
GABARAPL2	-0.447	-0.447
(+)-MK-801	-0.447	-0.447
SIX2	0.447	0.447
GABARAPL1	-0.447	-0.447
GABARAP	-0.447	-0.447
PPARGC1A	-0.424	-0.449
dihydrotestosterone	0.39	0.478
8-bromo-cAMP	0.025	0.838
HOTAIR	-0.42	-0.42
aldosterone	-0.299	-0.511
IFI16	-0.6	-0.2
lipopolysaccharide	0.306	0.492
ID2	-0.107	-0.678
RAF	-0.391	-0.391
CTNNB1	-0.257	-0.524
U0126	-0.227	-0.549
PCMT1	-0.378	-0.378
epicatechin	-0.378	-0.378
romidepsin	0.206	0.543
TGFBR2	-0.356	-0.356
NR4A1	-0.444	-0.266
HGF	0.132	0.566
TGFBR1	0.342	0.342
TCF7L1	-0.563	-0.113
IgG	-0.267	-0.392
NR4A3	-0.327	-0.327
ionomycin	0.082	0.547
losartan potassium	0.305	0.305
trans-hydroxytamoxifen	0.302	0.302
tacrolimus	-0.479	-0.096
TNFSF13B	-0.069	-0.48
IGF1	-0.242	-0.272
lovastatin	0.355	0.152
butyric acid	0.121	0.328
NPY	-0.218	-0.218
levodopa	-0.367	-0.052
FLI1	0.014	0.395
cantharidin	0.174	0.174
MTOR	0.226	0.103
FANCC	0.152	0.152
MYB	-0.091	-0.207
BRD4	-0.113	-0.113
plicamycin	0.103	0.103
ZBTB16	-0.115	-0.049
FGF1	-0.097	-0.003
TNF	0.03	0.064
CD274	-0.033	-0.033
